# Supplementary material for: Phylogeny of the Varidnaviria Morphogenesis Module: Congruence and Incongruence With the Tree of Life and Viral Taxonomy
Source: Front Microbiol. 2021 Jul 16;12:704052. doi: 10.3389/fmicb.2021.704052 (PMC8328091; doi:10.3389/fmicb.2021.704052)
Supplement: Supplementary file 2 [file Table_1.xlsx]

## Sheet: Phyre_pATPase
# Job Description	Rank	Template/Model	Confidence	Sequence ID	Qstart	Qend	Resolution	Template Info
1557035@YP_009177673@Yellowstone_Lake_virophage_7	1	c4ydsA_.1.pdb	0.975	16	72	213	2.30	PDB header: hydrolase	Chain: A: PDB Molecule: flagella-related protein h;	PDBTitle: flah from sulfolobus acidocaldarius with atp and mg-ion
1557035@YP_009177673@Yellowstone_Lake_virophage_7	2	c4kfuC_.2.pdb	0.974	14	70	213	1.89	PDB header: hydrolase	Chain: C: PDB Molecule: genome packaging ntpase b204;	PDBTitle: structure of the genome packaging ntpase b204 from sulfolobus turreted2 icosahedral virus 2 in complex with amppcp
# Job Description	Rank	Template/Model	Confidence	Sequence ID	Qstart	Qend	Resolution	Template Info
1932923@API81732@Cafeteriavirus-dependent_mavirus	1	c4kfuC_.1.pdb	0.967	17	65	253	1.89	PDB header: hydrolase	Chain: C: PDB Molecule: genome packaging ntpase b204;	PDBTitle: structure of the genome packaging ntpase b204 from sulfolobus turreted2 icosahedral virus 2 in complex with amppcp
1932923@API81732@Cafeteriavirus-dependent_mavirus	2	c2r2aB_.2.pdb	0.966	17	69	280	1.82	PDB header: toxin	Chain: B: PDB Molecule: uncharacterized protein;	PDBTitle: crystal structure of n-terminal domain of zonular occludens toxin from2 neisseria meningitidis
1932923@API81732@Cafeteriavirus-dependent_mavirus	3	c4ydsA_.3.pdb	0.96	16	66	294	2.30	PDB header: hydrolase	Chain: A: PDB Molecule: flagella-related protein h;	PDBTitle: flah from sulfolobus acidocaldarius with atp and mg-ion
# Job Description	Rank	Template/Model	Confidence	Sequence ID	Qstart	Qend	Resolution	Template Info
195522@WP_042693049.1@Thermococcus_nautili	1	c4d2iB_.1.pdb	1	20	4	233	2.84	PDB header: hydrolase	Chain: B: PDB Molecule: hera;	PDBTitle: crystal structure of the hera hexameric dna translocase2 from sulfolobus solfataricus bound to amp-pnp
195522@WP_042693049.1@Thermococcus_nautili	2	c4kfuC_.2.pdb	1	16	10	226	1.89	PDB header: hydrolase	Chain: C: PDB Molecule: genome packaging ntpase b204;	PDBTitle: structure of the genome packaging ntpase b204 from sulfolobus turreted2 icosahedral virus 2 in complex with amppcp
195522@WP_042693049.1@Thermococcus_nautili	3	c2iuuE_.3.pdb	1	17	4	223	2.9	PDB header: membrane protein	Chain: E: PDB Molecule: dna translocase ftsk;	PDBTitle: p. aeruginosa ftsk motor domain, hexamer
195522@WP_042693049.1@Thermococcus_nautili	4	c2iutA_.4.pdb	1	18	4	223	2.25	PDB header: membrane protein	Chain: A: PDB Molecule: dna translocase ftsk;	PDBTitle: p. aeruginosa ftsk motor domain, dimeric
195522@WP_042693049.1@Thermococcus_nautili	5	c2iusB_.5.pdb	1	15	4	223	2.7	PDB header: membrane protein	Chain: B: PDB Molecule: dna translocase ftsk;	PDBTitle: e. coli ftsk motor domain
# Job Description	Rank	Template/Model	Confidence	Sequence ID	Qstart	Qend	Resolution	Template Info
Polinton_2_NV	1	c4kfuC_.1.pdb	0.984	17	12	198	1.89	PDB header: hydrolase	Chain: C: PDB Molecule: genome packaging ntpase b204;	PDBTitle: structure of the genome packaging ntpase b204 from sulfolobus turreted2 icosahedral virus 2 in complex with amppcp
Polinton_2_NV	2	c3te6A_.2.pdb	0.973	10	7	155	2.80	PDB header: gene regulation	Chain: A: PDB Molecule: regulatory protein sir3;	PDBTitle: crystal structure of the s. cerevisiae sir3 aaa+ domain
Polinton_2_NV	3	c3io5B_.3.pdb	0.97	17	12	119	2.40	PDB header: dna binding protein	Chain: B: PDB Molecule: recombination and repair protein;	PDBTitle: crystal structure of a dimeric form of the uvsx recombinase core2 domain from enterobacteria phage t4
Polinton_2_NV	4	c2qz4A_.4.pdb	0.97	13	4	172	2.22	PDB header: hydrolase	Chain: A: PDB Molecule: paraplegin;	PDBTitle: human paraplegin, aaa domain in complex with adp
# Job Description	Rank	Template/Model	Confidence	Sequence ID	Qstart	Qend	Resolution	Template Info
694581@YP_003406900@Marseillevirus_marseillevirus	1	c4kfuC_.1.pdb	0.997	16	26	222	1.89	PDB header: hydrolase	Chain: C: PDB Molecule: genome packaging ntpase b204;	PDBTitle: structure of the genome packaging ntpase b204 from sulfolobus turreted2 icosahedral virus 2 in complex with amppcp
694581@YP_003406900@Marseillevirus_marseillevirus	2	c2iusB_.2.pdb	0.987	18	21	178	2.7	PDB header: membrane protein	Chain: B: PDB Molecule: dna translocase ftsk;	PDBTitle: e. coli ftsk motor domain
694581@YP_003406900@Marseillevirus_marseillevirus	3	c2iutA_.3.pdb	0.987	18	21	178	2.25	PDB header: membrane protein	Chain: A: PDB Molecule: dna translocase ftsk;	PDBTitle: p. aeruginosa ftsk motor domain, dimeric
694581@YP_003406900@Marseillevirus_marseillevirus	4	c2iuuE_.4.pdb	0.987	18	21	178	2.9	PDB header: membrane protein	Chain: E: PDB Molecule: dna translocase ftsk;	PDBTitle: p. aeruginosa ftsk motor domain, hexamer
694581@YP_003406900@Marseillevirus_marseillevirus	5	c4lyaA_.5.pdb	0.984	14	22	178	2.45	PDB header: cell cycle	Chain: A: PDB Molecule: uncharacterized protein;	PDBTitle: essc (atpases 2 and 3) from geobacillus thermodenitrificans (semet)
694581@YP_003406900@Marseillevirus_marseillevirus	6	c4n1aE_.6.pdb	0.984	12	28	171	3.24	PDB header: protein binding/protein binding	Chain: E: PDB Molecule: cell divisionftsk/spoiiie;	PDBTitle: thermomonospora curvata eccc (atpases 2 and 3) in complex with a2 signal sequence peptide
694581@YP_003406900@Marseillevirus_marseillevirus	7	c4d2iB_.7.pdb	0.983	15	30	180	2.84	PDB header: hydrolase	Chain: B: PDB Molecule: hera;	PDBTitle: crystal structure of the hera hexameric dna translocase2 from sulfolobus solfataricus bound to amp-pnp
# Job Description	Rank	Template/Model	Confidence	Sequence ID	Qstart	Qend	Resolution	Template Info
342108@BAE51208.1@Magnetospirillum_magneticum	1	c4kfuC_.1.pdb	1	26	3	194	1.89	PDB header: hydrolase	Chain: C: PDB Molecule: genome packaging ntpase b204;	PDBTitle: structure of the genome packaging ntpase b204 from sulfolobus turreted2 icosahedral virus 2 in complex with amppcp
342108@BAE51208.1@Magnetospirillum_magneticum	2	c2iuuE_.2.pdb	0.999	21	1	192	2.9	PDB header: membrane protein	Chain: E: PDB Molecule: dna translocase ftsk;	PDBTitle: p. aeruginosa ftsk motor domain, hexamer
342108@BAE51208.1@Magnetospirillum_magneticum	3	c2iutA_.3.pdb	0.999	21	1	192	2.25	PDB header: membrane protein	Chain: A: PDB Molecule: dna translocase ftsk;	PDBTitle: p. aeruginosa ftsk motor domain, dimeric
342108@BAE51208.1@Magnetospirillum_magneticum	4	c2iusB_.4.pdb	0.999	21	1	190	2.7	PDB header: membrane protein	Chain: B: PDB Molecule: dna translocase ftsk;	PDBTitle: e. coli ftsk motor domain
342108@BAE51208.1@Magnetospirillum_magneticum	5	c4nh0A_.5.pdb	0.999	18	6	190	2.90	PDB header: cell cycle	Chain: A: PDB Molecule: cell divisionftsk/spoiiie;	PDBTitle: cytoplasmic domain of the thermomonospora curvata type vii secretion2 atpase eccc
342108@BAE51208.1@Magnetospirillum_magneticum	6	c4d2iB_.6.pdb	0.999	23	6	194	2.84	PDB header: hydrolase	Chain: B: PDB Molecule: hera;	PDBTitle: crystal structure of the hera hexameric dna translocase2 from sulfolobus solfataricus bound to amp-pnp
342108@BAE51208.1@Magnetospirillum_magneticum	7	c4lyaA_.7.pdb	0.999	12	1	164	2.45	PDB header: cell cycle	Chain: A: PDB Molecule: uncharacterized protein;	PDBTitle: essc (atpases 2 and 3) from geobacillus thermodenitrificans (semet)
342108@BAE51208.1@Magnetospirillum_magneticum	8	c4n1aE_.8.pdb	0.999	18	1	160	3.24	PDB header: protein binding/protein binding	Chain: E: PDB Molecule: cell divisionftsk/spoiiie;	PDBTitle: thermomonospora curvata eccc (atpases 2 and 3) in complex with a2 signal sequence peptide
342108@BAE51208.1@Magnetospirillum_magneticum	9	c4ag5A_.9.pdb	0.997	19	2	187	2.45	PDB header: hydrolase	Chain: A: PDB Molecule: type iv secretory pathway virb4 components-like protein;	PDBTitle: structure of virb4 of thermoanaerobacter pseudethanolicus
342108@BAE51208.1@Magnetospirillum_magneticum	10	d1e9ra_.10.pdb	0.997	22	1	199	2.40	PDB header: coupling protein	Chain: A: PDB Molecule: conjugal transfer protein trwb;	PDBTitle: bacterial conjugative coupling protein trwbdeltan70. trigonal form in2 complex with sulphate.
342108@BAE51208.1@Magnetospirillum_magneticum	11	c4ag5D_.11.pdb	0.995	18	2	151	2.45	PDB header: hydrolase	Chain: D: PDB Molecule: type iv secretory pathway virb4 components-like protein;	PDBTitle: structure of virb4 of thermoanaerobacter pseudethanolicus
342108@BAE51208.1@Magnetospirillum_magneticum	12	c2r2aB_.12.pdb	0.991	18	4	151	1.82	PDB header: toxin	Chain: B: PDB Molecule: uncharacterized protein;	PDBTitle: crystal structure of n-terminal domain of zonular occludens toxin from2 neisseria meningitidis
342108@BAE51208.1@Magnetospirillum_magneticum	13	c3b9pA_.13.pdb	0.984	17	5	168	2.70	PDB header: hydrolase	Chain: A: PDB Molecule: cg5977-pa, isoform a;	PDBTitle: spastin
342108@BAE51208.1@Magnetospirillum_magneticum	14	c5w0tA_.14.pdb	0.984	14	3	168	2.63	PDB header: hydrolase	Chain: A: PDB Molecule: protein msp1;	PDBTitle: crystal structure of monomeric msp1 from s. cerevisiae
342108@BAE51208.1@Magnetospirillum_magneticum	15	c6b5cA_.15.pdb	0.984	12	4	167	2.40	PDB header: cell cycle	Chain: A: PDB Molecule: katanin p60 atpase-containing subunit a-like 1;	PDBTitle: structural basis for katanin self-assembly
342108@BAE51208.1@Magnetospirillum_magneticum	16	c2zamA_.16.pdb	0.983	15	4	168	3.50	PDB header: protein transport	Chain: A: PDB Molecule: vacuolar protein sorting-associating protein 4b;	PDBTitle: crystal structure of mouse skd1/vps4b apo-form
342108@BAE51208.1@Magnetospirillum_magneticum	17	c1xwiA_.17.pdb	0.983	17	3	168	2.80	PDB header: protein transport	Chain: A: PDB Molecule: skd1 protein;	PDBTitle: crystal structure of vps4b
342108@BAE51208.1@Magnetospirillum_magneticum	18	c5kzfJ_.18.pdb	0.983	16	1	167	3.49	PDB header: hydrolase	Chain: J: PDB Molecule: proteasome-associated atpase;	PDBTitle: crystal structure of near full-length hexameric mycobacterium2 tuberculosis proteasomal atpase mpa in apo form
342108@BAE51208.1@Magnetospirillum_magneticum	19	c5ifwB_.19.pdb	0.983	15	9	168	3.40	PDB header: signaling protein	Chain: B: PDB Molecule: transitional endoplasmic reticulum atpase;	PDBTitle: quantitative interaction mapping reveals an extended ubiquitin2 regulatory domain in aspl that disrupts functional p97 hexamers and3 induces cell death
342108@BAE51208.1@Magnetospirillum_magneticum	20	c3vfdA_.20.pdb	0.982	15	9	168	3.30	PDB header: hydrolase	Chain: A: PDB Molecule: spastin;	PDBTitle: human spastin aaa domain
# Job Description	Rank	Template/Model	Confidence	Sequence ID	Qstart	Qend	Resolution	Template Info
1586715@YP_009174374@Yellowstone_lake_phycodnavirus_3	1	c4kfuC_.1.pdb	0.998	14	64	259	1.89	PDB header: hydrolase	Chain: C: PDB Molecule: genome packaging ntpase b204;	PDBTitle: structure of the genome packaging ntpase b204 from sulfolobus turreted2 icosahedral virus 2 in complex with amppcp
1586715@YP_009174374@Yellowstone_lake_phycodnavirus_3	2	c2iusB_.2.pdb	0.985	19	68	215	2.7	PDB header: membrane protein	Chain: B: PDB Molecule: dna translocase ftsk;	PDBTitle: e. coli ftsk motor domain
1586715@YP_009174374@Yellowstone_lake_phycodnavirus_3	3	c4lyaA_.3.pdb	0.985	18	64	215	2.45	PDB header: cell cycle	Chain: A: PDB Molecule: uncharacterized protein;	PDBTitle: essc (atpases 2 and 3) from geobacillus thermodenitrificans (semet)
1586715@YP_009174374@Yellowstone_lake_phycodnavirus_3	4	c4nh0A_.4.pdb	0.985	18	64	211	2.90	PDB header: cell cycle	Chain: A: PDB Molecule: cell divisionftsk/spoiiie;	PDBTitle: cytoplasmic domain of the thermomonospora curvata type vii secretion2 atpase eccc
1586715@YP_009174374@Yellowstone_lake_phycodnavirus_3	5	c2iutA_.5.pdb	0.984	17	68	215	2.25	PDB header: membrane protein	Chain: A: PDB Molecule: dna translocase ftsk;	PDBTitle: p. aeruginosa ftsk motor domain, dimeric
1586715@YP_009174374@Yellowstone_lake_phycodnavirus_3	6	c2iuuE_.6.pdb	0.984	18	68	215	2.9	PDB header: membrane protein	Chain: E: PDB Molecule: dna translocase ftsk;	PDBTitle: p. aeruginosa ftsk motor domain, hexamer
1586715@YP_009174374@Yellowstone_lake_phycodnavirus_3	7	c4n1aE_.7.pdb	0.983	20	63	208	3.24	PDB header: protein binding/protein binding	Chain: E: PDB Molecule: cell divisionftsk/spoiiie;	PDBTitle: thermomonospora curvata eccc (atpases 2 and 3) in complex with a2 signal sequence peptide
1586715@YP_009174374@Yellowstone_lake_phycodnavirus_3	8	c1xwiA_.8.pdb	0.983	16	62	241	2.80	PDB header: protein transport	Chain: A: PDB Molecule: skd1 protein;	PDBTitle: crystal structure of vps4b
1586715@YP_009174374@Yellowstone_lake_phycodnavirus_3	9	c3vfdA_.9.pdb	0.983	15	68	242	3.30	PDB header: hydrolase	Chain: A: PDB Molecule: spastin;	PDBTitle: human spastin aaa domain
1586715@YP_009174374@Yellowstone_lake_phycodnavirus_3	10	c4kxfF_.10.pdb	0.982	20	68	221	3.20	PDB header: immune system	Chain: F: PDB Molecule: nlr family card domain-containing protein 4;	PDBTitle: crystal structure of nlrc4 reveals its autoinhibition mechanism
1586715@YP_009174374@Yellowstone_lake_phycodnavirus_3	11	c2zamA_.11.pdb	0.981	17	68	241	3.50	PDB header: protein transport	Chain: A: PDB Molecule: vacuolar protein sorting-associating protein 4b;	PDBTitle: crystal structure of mouse skd1/vps4b apo-form
1586715@YP_009174374@Yellowstone_lake_phycodnavirus_3	12	d2ce7a2.12.pdb	0.981	15	58	224	2.44	PDB header: cell division protein	Chain: A: PDB Molecule: cell division protein ftsh;	PDBTitle: edta treated
1586715@YP_009174374@Yellowstone_lake_phycodnavirus_3	13	c3eihB_.13.pdb	0.981	16	62	242	3.25	PDB header: protein transport	Chain: B: PDB Molecule: vacuolar protein sorting-associated protein 4;	PDBTitle: crystal structure of s.cerevisiae vps4 in the presence of atpgammas
1586715@YP_009174374@Yellowstone_lake_phycodnavirus_3	14	c3d8bB_.14.pdb	0.981	13	68	241	2.00	PDB header: hydrolase	Chain: B: PDB Molecule: fidgetin-like protein 1;	PDBTitle: crystal structure of human fidgetin-like protein 1 in complex with adp
1586715@YP_009174374@Yellowstone_lake_phycodnavirus_3	15	c5vq9D_.15.pdb	0.98	15	60	220	3.02	PDB header: protein binding	Chain: D: PDB Molecule: pachytene checkpoint protein 2 homolog;	PDBTitle: structure of human trip13, apo form
1586715@YP_009174374@Yellowstone_lake_phycodnavirus_3	16	d1ixza_.16.pdb	0.98	15	67	241	2.20	PDB header: hydrolase	Chain: A: PDB Molecule: atp-dependent metalloprotease ftsh;	PDBTitle: crystal structure of the ftsh atpase domain from thermus2 thermophilus
1586715@YP_009174374@Yellowstone_lake_phycodnavirus_3	17	c3b9pA_.17.pdb	0.98	14	68	241	2.70	PDB header: hydrolase	Chain: A: PDB Molecule: cg5977-pa, isoform a;	PDBTitle: spastin
1586715@YP_009174374@Yellowstone_lake_phycodnavirus_3	18	c6matE_.18.pdb	0.979	17	68	224	4.50	PDB header: ribosomal protein	Chain: E: PDB Molecule: rix7 mutant;	PDBTitle: cryo-em structure of the essential ribosome assembly aaa-atpase rix7
1586715@YP_009174374@Yellowstone_lake_phycodnavirus_3	19	c4l16A_.19.pdb	0.979	10	68	241	2.80	PDB header: hydrolase	Chain: A: PDB Molecule: fidgetin-like protein 1;	PDBTitle: crystal structure of figl-1 aaa domain in complex with adp
1586715@YP_009174374@Yellowstone_lake_phycodnavirus_3	20	c6epcJ_.20.pdb	0.979	18	67	242	12.30	PDB header: hydrolase	Chain: J: PDB Molecule: 26s proteasome regulatory subunit 8;	PDBTitle: ground state 26s proteasome (gs2)
# Job Description	Rank	Template/Model	Confidence	Sequence ID	Qstart	Qend	Resolution	Template Info
328615@YP_803318@Trichoplusia_ni_ascovirus_2c	1	c4kfuC_.1.pdb	0.996	16	76	271	1.89	PDB header: hydrolase	Chain: C: PDB Molecule: genome packaging ntpase b204;	PDBTitle: structure of the genome packaging ntpase b204 from sulfolobus turreted2 icosahedral virus 2 in complex with amppcp
328615@YP_803318@Trichoplusia_ni_ascovirus_2c	2	c2iutA_.2.pdb	0.985	15	81	223	2.25	PDB header: membrane protein	Chain: A: PDB Molecule: dna translocase ftsk;	PDBTitle: p. aeruginosa ftsk motor domain, dimeric
328615@YP_803318@Trichoplusia_ni_ascovirus_2c	3	c2iusB_.3.pdb	0.984	17	81	223	2.7	PDB header: membrane protein	Chain: B: PDB Molecule: dna translocase ftsk;	PDBTitle: e. coli ftsk motor domain
328615@YP_803318@Trichoplusia_ni_ascovirus_2c	4	c2iuuE_.4.pdb	0.984	15	81	223	2.9	PDB header: membrane protein	Chain: E: PDB Molecule: dna translocase ftsk;	PDBTitle: p. aeruginosa ftsk motor domain, hexamer
328615@YP_803318@Trichoplusia_ni_ascovirus_2c	5	c4lyaA_.5.pdb	0.984	15	81	227	2.45	PDB header: cell cycle	Chain: A: PDB Molecule: uncharacterized protein;	PDBTitle: essc (atpases 2 and 3) from geobacillus thermodenitrificans (semet)
328615@YP_803318@Trichoplusia_ni_ascovirus_2c	6	c4nh0A_.6.pdb	0.983	18	78	223	2.90	PDB header: cell cycle	Chain: A: PDB Molecule: cell divisionftsk/spoiiie;	PDBTitle: cytoplasmic domain of the thermomonospora curvata type vii secretion2 atpase eccc
328615@YP_803318@Trichoplusia_ni_ascovirus_2c	7	c4n1aE_.7.pdb	0.981	15	78	220	3.24	PDB header: protein binding/protein binding	Chain: E: PDB Molecule: cell divisionftsk/spoiiie;	PDBTitle: thermomonospora curvata eccc (atpases 2 and 3) in complex with a2 signal sequence peptide
328615@YP_803318@Trichoplusia_ni_ascovirus_2c	8	c1xwiA_.8.pdb	0.978	15	67	252	2.80	PDB header: protein transport	Chain: A: PDB Molecule: skd1 protein;	PDBTitle: crystal structure of vps4b
328615@YP_803318@Trichoplusia_ni_ascovirus_2c	9	c3vfdA_.9.pdb	0.978	13	81	254	3.30	PDB header: hydrolase	Chain: A: PDB Molecule: spastin;	PDBTitle: human spastin aaa domain
328615@YP_803318@Trichoplusia_ni_ascovirus_2c	10	c2zamA_.10.pdb	0.978	16	67	252	3.50	PDB header: protein transport	Chain: A: PDB Molecule: vacuolar protein sorting-associating protein 4b;	PDBTitle: crystal structure of mouse skd1/vps4b apo-form
328615@YP_803318@Trichoplusia_ni_ascovirus_2c	11	c4mycC_.11.pdb	0.978	17	35	220	3.06	PDB header: transport protein	Chain: C: PDB Molecule: iron-sulfur clusters transporter atm1, mitochondrial;	PDBTitle: structure of the mitochondrial abc transporter, atm1
328615@YP_803318@Trichoplusia_ni_ascovirus_2c	12	c2w0mA_.12.pdb	0.977	19	78	217	2.00	PDB header: unknown function	Chain: A: PDB Molecule: sso2452;	PDBTitle: crystal structure of sso2452 from sulfolobus solfataricus p2
328615@YP_803318@Trichoplusia_ni_ascovirus_2c	13	c3b9pA_.13.pdb	0.977	12	67	252	2.70	PDB header: hydrolase	Chain: A: PDB Molecule: cg5977-pa, isoform a;	PDBTitle: spastin
328615@YP_803318@Trichoplusia_ni_ascovirus_2c	14	c4kxfF_.14.pdb	0.977	18	79	232	3.20	PDB header: immune system	Chain: F: PDB Molecule: nlr family card domain-containing protein 4;	PDBTitle: crystal structure of nlrc4 reveals its autoinhibition mechanism
328615@YP_803318@Trichoplusia_ni_ascovirus_2c	15	c4lcbA_.15.pdb	0.976	11	81	252	2.08	PDB header: protein transport	Chain: A: PDB Molecule: cell division protein cdvc, vps4;	PDBTitle: structure of vps4 homolog from acidianus hospitalis
328615@YP_803318@Trichoplusia_ni_ascovirus_2c	16	d1tf7a1.16.pdb	0.976	14	78	218	2.80	PDB header: circadian clock protein	Chain: A: PDB Molecule: kaic;	PDBTitle: crystal structure of circadian clock protein kaic
328615@YP_803318@Trichoplusia_ni_ascovirus_2c	17	d2ce7a2.17.pdb	0.976	14	78	252	2.44	PDB header: cell division protein	Chain: A: PDB Molecule: cell division protein ftsh;	PDBTitle: edta treated
328615@YP_803318@Trichoplusia_ni_ascovirus_2c	18	c6matE_.18.pdb	0.975	15	81	252	4.50	PDB header: ribosomal protein	Chain: E: PDB Molecule: rix7 mutant;	PDBTitle: cryo-em structure of the essential ribosome assembly aaa-atpase rix7
328615@YP_803318@Trichoplusia_ni_ascovirus_2c	19	c4ydsA_.19.pdb	0.975	15	78	217	2.30	PDB header: hydrolase	Chain: A: PDB Molecule: flagella-related protein h;	PDBTitle: flah from sulfolobus acidocaldarius with atp and mg-ion
328615@YP_803318@Trichoplusia_ni_ascovirus_2c	20	c5mkkA_.20.pdb	0.975	28	78	220	2.70	PDB header: transport protein	Chain: A: PDB Molecule: multidrug resistance abc transporter atp-binding and	PDBTitle: crystal structure of the heterodimeric abc transporter tmrab, a2 homolog of the antigen translocation complex tap
# Job Description	Rank	Template/Model	Confidence	Sequence ID	Qstart	Qend	Resolution	Template Info
1301280@YP_009010673.1@Invertebrate_iridovirus_25	1	c4kfuC_.1.pdb	0.998	18	31	226	1.89	PDB header: hydrolase	Chain: C: PDB Molecule: genome packaging ntpase b204;	PDBTitle: structure of the genome packaging ntpase b204 from sulfolobus turreted2 icosahedral virus 2 in complex with amppcp
1301280@YP_009010673.1@Invertebrate_iridovirus_25	2	c2iutA_.2.pdb	0.995	20	36	182	2.25	PDB header: membrane protein	Chain: A: PDB Molecule: dna translocase ftsk;	PDBTitle: p. aeruginosa ftsk motor domain, dimeric
1301280@YP_009010673.1@Invertebrate_iridovirus_25	3	c2iuuE_.3.pdb	0.995	20	36	182	2.9	PDB header: membrane protein	Chain: E: PDB Molecule: dna translocase ftsk;	PDBTitle: p. aeruginosa ftsk motor domain, hexamer
1301280@YP_009010673.1@Invertebrate_iridovirus_25	4	c2iusB_.4.pdb	0.994	20	36	182	2.7	PDB header: membrane protein	Chain: B: PDB Molecule: dna translocase ftsk;	PDBTitle: e. coli ftsk motor domain
1301280@YP_009010673.1@Invertebrate_iridovirus_25	5	c4lyaA_.5.pdb	0.993	16	32	182	2.45	PDB header: cell cycle	Chain: A: PDB Molecule: uncharacterized protein;	PDBTitle: essc (atpases 2 and 3) from geobacillus thermodenitrificans (semet)
1301280@YP_009010673.1@Invertebrate_iridovirus_25	6	c4n1aE_.6.pdb	0.992	13	33	175	3.24	PDB header: protein binding/protein binding	Chain: E: PDB Molecule: cell divisionftsk/spoiiie;	PDBTitle: thermomonospora curvata eccc (atpases 2 and 3) in complex with a2 signal sequence peptide
1301280@YP_009010673.1@Invertebrate_iridovirus_25	7	c4nh0A_.7.pdb	0.992	13	33	175	2.90	PDB header: cell cycle	Chain: A: PDB Molecule: cell divisionftsk/spoiiie;	PDBTitle: cytoplasmic domain of the thermomonospora curvata type vii secretion2 atpase eccc
1301280@YP_009010673.1@Invertebrate_iridovirus_25	8	c4d2iB_.8.pdb	0.989	19	36	184	2.84	PDB header: hydrolase	Chain: B: PDB Molecule: hera;	PDBTitle: crystal structure of the hera hexameric dna translocase2 from sulfolobus solfataricus bound to amp-pnp
1301280@YP_009010673.1@Invertebrate_iridovirus_25	9	c2r2aB_.9.pdb	0.987	15	32	172	1.82	PDB header: toxin	Chain: B: PDB Molecule: uncharacterized protein;	PDBTitle: crystal structure of n-terminal domain of zonular occludens toxin from2 neisseria meningitidis
1301280@YP_009010673.1@Invertebrate_iridovirus_25	10	c5o6dB_.10.pdb	0.986	16	19	159	3.28	PDB header: hydrolase	Chain: B: PDB Molecule: atp-dependent dna helicase pif1;	PDBTitle: structure of scpif1 in complex with polydt and atpgs
1301280@YP_009010673.1@Invertebrate_iridovirus_25	11	c4ag5A_.11.pdb	0.984	18	36	186	2.45	PDB header: hydrolase	Chain: A: PDB Molecule: type iv secretory pathway virb4 components-like protein;	PDBTitle: structure of virb4 of thermoanaerobacter pseudethanolicus
1301280@YP_009010673.1@Invertebrate_iridovirus_25	12	c4kxfF_.12.pdb	0.984	17	34	188	3.20	PDB header: immune system	Chain: F: PDB Molecule: nlr family card domain-containing protein 4;	PDBTitle: crystal structure of nlrc4 reveals its autoinhibition mechanism
1301280@YP_009010673.1@Invertebrate_iridovirus_25	13	c3vfdA_.13.pdb	0.983	14	22	209	3.30	PDB header: hydrolase	Chain: A: PDB Molecule: spastin;	PDBTitle: human spastin aaa domain
1301280@YP_009010673.1@Invertebrate_iridovirus_25	14	c4kxfP_.14.pdb	0.982	19	34	188	3.20	PDB header: immune system	Chain: P: PDB Molecule: nlr family card domain-containing protein 4;	PDBTitle: crystal structure of nlrc4 reveals its autoinhibition mechanism
1301280@YP_009010673.1@Invertebrate_iridovirus_25	15	c2w0mA_.15.pdb	0.982	20	33	172	2.00	PDB header: unknown function	Chain: A: PDB Molecule: sso2452;	PDBTitle: crystal structure of sso2452 from sulfolobus solfataricus p2
1301280@YP_009010673.1@Invertebrate_iridovirus_25	16	c4xguB_.16.pdb	0.982	13	5	187	2.30	PDB header: atp-binding protein	Chain: B: PDB Molecule: putative pachytene checkpoint protein 2;	PDBTitle: structure of c. elegans pch-2
1301280@YP_009010673.1@Invertebrate_iridovirus_25	17	c3b9pA_.17.pdb	0.982	15	22	208	2.70	PDB header: hydrolase	Chain: A: PDB Molecule: cg5977-pa, isoform a;	PDBTitle: spastin
1301280@YP_009010673.1@Invertebrate_iridovirus_25	18	c4ydsA_.18.pdb	0.982	14	33	172	2.30	PDB header: hydrolase	Chain: A: PDB Molecule: flagella-related protein h;	PDBTitle: flah from sulfolobus acidocaldarius with atp and mg-ion
1301280@YP_009010673.1@Invertebrate_iridovirus_25	19	d2awna2.19.pdb	0.982	11	24	174	2.30	PDB header: transport protein	Chain: A: PDB Molecule: maltose/maltodextrin import atp-binding protein malk;	PDBTitle: crystal structure of the adp-mg-bound e. coli malk (crystallized with2 atp-mg)
1301280@YP_009010673.1@Invertebrate_iridovirus_25	20	c4lcbA_.20.pdb	0.982	13	11	208	2.08	PDB header: protein transport	Chain: A: PDB Molecule: cell division protein cdvc, vps4;	PDBTitle: structure of vps4 homolog from acidianus hospitalis
# Job Description	Rank	Template/Model	Confidence	Sequence ID	Qstart	Qend	Resolution	Template Info
Polinton_1_SP	1	c4kfuC_.1.pdb	0.993	15	11	190	1.89	PDB header: hydrolase	Chain: C: PDB Molecule: genome packaging ntpase b204;	PDBTitle: structure of the genome packaging ntpase b204 from sulfolobus turreted2 icosahedral virus 2 in complex with amppcp
Polinton_1_SP	2	c2r2aB_.2.pdb	0.981	13	12	144	1.82	PDB header: toxin	Chain: B: PDB Molecule: uncharacterized protein;	PDBTitle: crystal structure of n-terminal domain of zonular occludens toxin from2 neisseria meningitidis
# Job Description	Rank	Template/Model	Confidence	Sequence ID	Qstart	Qend	Resolution	Template Info
28034@WP_020374110@Sulfobacillus_thermosulfidooxidans	1	c4nh0A_.1.pdb	1	19	8	201	2.90	PDB header: cell cycle	Chain: A: PDB Molecule: cell divisionftsk/spoiiie;	PDBTitle: cytoplasmic domain of the thermomonospora curvata type vii secretion2 atpase eccc
28034@WP_020374110@Sulfobacillus_thermosulfidooxidans	2	c2iuuE_.2.pdb	1	16	3	198	2.9	PDB header: membrane protein	Chain: E: PDB Molecule: dna translocase ftsk;	PDBTitle: p. aeruginosa ftsk motor domain, hexamer
28034@WP_020374110@Sulfobacillus_thermosulfidooxidans	3	c2iutA_.3.pdb	1	16	3	198	2.25	PDB header: membrane protein	Chain: A: PDB Molecule: dna translocase ftsk;	PDBTitle: p. aeruginosa ftsk motor domain, dimeric
28034@WP_020374110@Sulfobacillus_thermosulfidooxidans	4	c2iusB_.4.pdb	1	14	3	198	2.7	PDB header: membrane protein	Chain: B: PDB Molecule: dna translocase ftsk;	PDBTitle: e. coli ftsk motor domain
28034@WP_020374110@Sulfobacillus_thermosulfidooxidans	5	c4kfuC_.5.pdb	1	15	4	193	1.89	PDB header: hydrolase	Chain: C: PDB Molecule: genome packaging ntpase b204;	PDBTitle: structure of the genome packaging ntpase b204 from sulfolobus turreted2 icosahedral virus 2 in complex with amppcp
28034@WP_020374110@Sulfobacillus_thermosulfidooxidans	6	c4lyaA_.6.pdb	1	13	3	195	2.45	PDB header: cell cycle	Chain: A: PDB Molecule: uncharacterized protein;	PDBTitle: essc (atpases 2 and 3) from geobacillus thermodenitrificans (semet)
28034@WP_020374110@Sulfobacillus_thermosulfidooxidans	7	c4n1aE_.7.pdb	0.999	13	3	187	3.24	PDB header: protein binding/protein binding	Chain: E: PDB Molecule: cell divisionftsk/spoiiie;	PDBTitle: thermomonospora curvata eccc (atpases 2 and 3) in complex with a2 signal sequence peptide
28034@WP_020374110@Sulfobacillus_thermosulfidooxidans	8	c4d2iB_.8.pdb	0.999	16	8	202	2.84	PDB header: hydrolase	Chain: B: PDB Molecule: hera;	PDBTitle: crystal structure of the hera hexameric dna translocase2 from sulfolobus solfataricus bound to amp-pnp
28034@WP_020374110@Sulfobacillus_thermosulfidooxidans	9	c4ag5A_.9.pdb	0.998	22	8	194	2.45	PDB header: hydrolase	Chain: A: PDB Molecule: type iv secretory pathway virb4 components-like protein;	PDBTitle: structure of virb4 of thermoanaerobacter pseudethanolicus
28034@WP_020374110@Sulfobacillus_thermosulfidooxidans	10	d1e9ra_.10.pdb	0.998	18	8	197	2.40	PDB header: coupling protein	Chain: A: PDB Molecule: conjugal transfer protein trwb;	PDBTitle: bacterial conjugative coupling protein trwbdeltan70. trigonal form in2 complex with sulphate.
# Job Description	Rank	Template/Model	Confidence	Sequence ID	Qstart	Qend	Resolution	Template Info
1269028@YP_007354352.1@Acanthamoeba_polyphaga_moumouvirus	1	c2iutA_.1.pdb	1	18	7	229	2.25	PDB header: membrane protein	Chain: A: PDB Molecule: dna translocase ftsk;	PDBTitle: p. aeruginosa ftsk motor domain, dimeric
1269028@YP_007354352.1@Acanthamoeba_polyphaga_moumouvirus	2	c2iuuE_.2.pdb	1	18	7	229	2.9	PDB header: membrane protein	Chain: E: PDB Molecule: dna translocase ftsk;	PDBTitle: p. aeruginosa ftsk motor domain, hexamer
1269028@YP_007354352.1@Acanthamoeba_polyphaga_moumouvirus	3	c2iusB_.3.pdb	1	16	7	229	2.7	PDB header: membrane protein	Chain: B: PDB Molecule: dna translocase ftsk;	PDBTitle: e. coli ftsk motor domain
1269028@YP_007354352.1@Acanthamoeba_polyphaga_moumouvirus	4	c4nh0A_.4.pdb	1	17	7	177	2.90	PDB header: cell cycle	Chain: A: PDB Molecule: cell divisionftsk/spoiiie;	PDBTitle: cytoplasmic domain of the thermomonospora curvata type vii secretion2 atpase eccc
1269028@YP_007354352.1@Acanthamoeba_polyphaga_moumouvirus	5	c4lyaA_.5.pdb	0.999	16	8	177	2.45	PDB header: cell cycle	Chain: A: PDB Molecule: uncharacterized protein;	PDBTitle: essc (atpases 2 and 3) from geobacillus thermodenitrificans (semet)
1269028@YP_007354352.1@Acanthamoeba_polyphaga_moumouvirus	6	c4kfuC_.6.pdb	0.999	19	16	221	1.89	PDB header: hydrolase	Chain: C: PDB Molecule: genome packaging ntpase b204;	PDBTitle: structure of the genome packaging ntpase b204 from sulfolobus turreted2 icosahedral virus 2 in complex with amppcp
1269028@YP_007354352.1@Acanthamoeba_polyphaga_moumouvirus	7	c4n1aE_.7.pdb	0.999	11	8	174	3.24	PDB header: protein binding/protein binding	Chain: E: PDB Molecule: cell divisionftsk/spoiiie;	PDBTitle: thermomonospora curvata eccc (atpases 2 and 3) in complex with a2 signal sequence peptide
1269028@YP_007354352.1@Acanthamoeba_polyphaga_moumouvirus	8	c4d2iB_.8.pdb	0.998	18	3	183	2.84	PDB header: hydrolase	Chain: B: PDB Molecule: hera;	PDBTitle: crystal structure of the hera hexameric dna translocase2 from sulfolobus solfataricus bound to amp-pnp
1269028@YP_007354352.1@Acanthamoeba_polyphaga_moumouvirus	9	c4ag5A_.9.pdb	0.997	18	7	182	2.45	PDB header: hydrolase	Chain: A: PDB Molecule: type iv secretory pathway virb4 components-like protein;	PDBTitle: structure of virb4 of thermoanaerobacter pseudethanolicus
1269028@YP_007354352.1@Acanthamoeba_polyphaga_moumouvirus	10	d1e9ra_.10.pdb	0.995	19	20	182	2.40	PDB header: coupling protein	Chain: A: PDB Molecule: conjugal transfer protein trwb;	PDBTitle: bacterial conjugative coupling protein trwbdeltan70. trigonal form in2 complex with sulphate.
1269028@YP_007354352.1@Acanthamoeba_polyphaga_moumouvirus	11	c4ag5D_.11.pdb	0.992	18	19	164	2.45	PDB header: hydrolase	Chain: D: PDB Molecule: type iv secretory pathway virb4 components-like protein;	PDBTitle: structure of virb4 of thermoanaerobacter pseudethanolicus
1269028@YP_007354352.1@Acanthamoeba_polyphaga_moumouvirus	12	c2r2aB_.12.pdb	0.99	14	20	167	1.82	PDB header: toxin	Chain: B: PDB Molecule: uncharacterized protein;	PDBTitle: crystal structure of n-terminal domain of zonular occludens toxin from2 neisseria meningitidis
1269028@YP_007354352.1@Acanthamoeba_polyphaga_moumouvirus	13	c1xwiA_.13.pdb	0.985	12	18	187	2.80	PDB header: protein transport	Chain: A: PDB Molecule: skd1 protein;	PDBTitle: crystal structure of vps4b
1269028@YP_007354352.1@Acanthamoeba_polyphaga_moumouvirus	14	c5vq9D_.14.pdb	0.985	13	18	181	3.02	PDB header: protein binding	Chain: D: PDB Molecule: pachytene checkpoint protein 2 homolog;	PDBTitle: structure of human trip13, apo form
1269028@YP_007354352.1@Acanthamoeba_polyphaga_moumouvirus	15	c5w0tA_.15.pdb	0.985	14	18	187	2.63	PDB header: hydrolase	Chain: A: PDB Molecule: protein msp1;	PDBTitle: crystal structure of monomeric msp1 from s. cerevisiae
1269028@YP_007354352.1@Acanthamoeba_polyphaga_moumouvirus	16	d2ce7a2.16.pdb	0.984	15	18	186	2.44	PDB header: cell division protein	Chain: A: PDB Molecule: cell division protein ftsh;	PDBTitle: edta treated
1269028@YP_007354352.1@Acanthamoeba_polyphaga_moumouvirus	17	c3b9pA_.17.pdb	0.984	8	18	186	2.70	PDB header: hydrolase	Chain: A: PDB Molecule: cg5977-pa, isoform a;	PDBTitle: spastin
1269028@YP_007354352.1@Acanthamoeba_polyphaga_moumouvirus	18	c3eihB_.18.pdb	0.984	11	20	187	3.25	PDB header: protein transport	Chain: B: PDB Molecule: vacuolar protein sorting-associated protein 4;	PDBTitle: crystal structure of s.cerevisiae vps4 in the presence of atpgammas
1269028@YP_007354352.1@Acanthamoeba_polyphaga_moumouvirus	19	c6b5cA_.19.pdb	0.984	12	20	186	2.40	PDB header: cell cycle	Chain: A: PDB Molecule: katanin p60 atpase-containing subunit a-like 1;	PDBTitle: structural basis for katanin self-assembly
1269028@YP_007354352.1@Acanthamoeba_polyphaga_moumouvirus	20	c4lcbA_.20.pdb	0.984	15	12	202	2.08	PDB header: protein transport	Chain: A: PDB Molecule: cell division protein cdvc, vps4;	PDBTitle: structure of vps4 homolog from acidianus hospitalis
# Job Description	Rank	Template/Model	Confidence	Sequence ID	Qstart	Qend	Resolution	Template Info
1459636@AIF85426@Candidatus_Nitrososphaera_evergladensis_SR1	1	c4kfuC_.1.pdb	0.986	15	21	232	1.89	PDB header: hydrolase	Chain: C: PDB Molecule: genome packaging ntpase b204;	PDBTitle: structure of the genome packaging ntpase b204 from sulfolobus turreted2 icosahedral virus 2 in complex with amppcp
1459636@AIF85426@Candidatus_Nitrososphaera_evergladensis_SR1	2	c4d2iB_.2.pdb	0.975	24	110	229	2.84	PDB header: hydrolase	Chain: B: PDB Molecule: hera;	PDBTitle: crystal structure of the hera hexameric dna translocase2 from sulfolobus solfataricus bound to amp-pnp
1459636@AIF85426@Candidatus_Nitrososphaera_evergladensis_SR1	3	d1e9ra_.3.pdb	0.94	15	114	229	2.40	PDB header: coupling protein	Chain: A: PDB Molecule: conjugal transfer protein trwb;	PDBTitle: bacterial conjugative coupling protein trwbdeltan70. trigonal form in2 complex with sulphate.
1459636@AIF85426@Candidatus_Nitrososphaera_evergladensis_SR1	4	c4ag5A_.4.pdb	0.844	11	110	229	2.45	PDB header: hydrolase	Chain: A: PDB Molecule: type iv secretory pathway virb4 components-like protein;	PDBTitle: structure of virb4 of thermoanaerobacter pseudethanolicus
1459636@AIF85426@Candidatus_Nitrososphaera_evergladensis_SR1	5	c4ag5D_.5.pdb	0.821	13	110	169	2.45	PDB header: hydrolase	Chain: D: PDB Molecule: type iv secretory pathway virb4 components-like protein;	PDBTitle: structure of virb4 of thermoanaerobacter pseudethanolicus
# Job Description	Rank	Template/Model	Confidence	Sequence ID	Qstart	Qend	Resolution	Template Info
1557034@YP_009177816@Yellowstone_Lake_virophage_6	1	c2r2aB_.1.pdb	0.962	16	59	175	1.82	PDB header: toxin	Chain: B: PDB Molecule: uncharacterized protein;	PDBTitle: crystal structure of n-terminal domain of zonular occludens toxin from2 neisseria meningitidis
1557034@YP_009177816@Yellowstone_Lake_virophage_6	2	c2ztsB_.2.pdb	0.961	15	61	194	2.07	PDB header: atp-binding protein	Chain: B: PDB Molecule: putative uncharacterized protein ph0186;	PDBTitle: crystal structure of kaic-like protein ph0186 from hyperthermophilic2 archaea pyrococcus horikoshii ot3
1557034@YP_009177816@Yellowstone_Lake_virophage_6	3	d1tf7a1.3.pdb	0.955	14	61	183	2.80	PDB header: circadian clock protein	Chain: A: PDB Molecule: kaic;	PDBTitle: crystal structure of circadian clock protein kaic
1557034@YP_009177816@Yellowstone_Lake_virophage_6	4	c2gesA_.4.pdb	0.954	13	62	158	2.40	PDB header: transferase	Chain: A: PDB Molecule: pantothenate kinase;	PDBTitle: pantothenate kinase from mycobacterium tuberculosis (mtpank) in2 complex with a coenzyme a derivative, form-i (rt)
1557034@YP_009177816@Yellowstone_Lake_virophage_6	5	c4kfuC_.5.pdb	0.95	13	61	176	1.89	PDB header: hydrolase	Chain: C: PDB Molecule: genome packaging ntpase b204;	PDBTitle: structure of the genome packaging ntpase b204 from sulfolobus turreted2 icosahedral virus 2 in complex with amppcp
# Job Description	Rank	Template/Model	Confidence	Sequence ID	Qstart	Qend	Resolution	Template Info
1560514@YP_009094642@Melbournevirus	1	c4kfuC_.1.pdb	0.997	16	24	223	1.89	PDB header: hydrolase	Chain: C: PDB Molecule: genome packaging ntpase b204;	PDBTitle: structure of the genome packaging ntpase b204 from sulfolobus turreted2 icosahedral virus 2 in complex with amppcp
1560514@YP_009094642@Melbournevirus	2	c2iusB_.2.pdb	0.989	18	23	179	2.7	PDB header: membrane protein	Chain: B: PDB Molecule: dna translocase ftsk;	PDBTitle: e. coli ftsk motor domain
1560514@YP_009094642@Melbournevirus	3	c2iuuE_.3.pdb	0.989	17	23	179	2.9	PDB header: membrane protein	Chain: E: PDB Molecule: dna translocase ftsk;	PDBTitle: p. aeruginosa ftsk motor domain, hexamer
1560514@YP_009094642@Melbournevirus	4	c2iutA_.4.pdb	0.989	17	23	179	2.25	PDB header: membrane protein	Chain: A: PDB Molecule: dna translocase ftsk;	PDBTitle: p. aeruginosa ftsk motor domain, dimeric
1560514@YP_009094642@Melbournevirus	5	c4lyaA_.5.pdb	0.986	12	23	179	2.45	PDB header: cell cycle	Chain: A: PDB Molecule: uncharacterized protein;	PDBTitle: essc (atpases 2 and 3) from geobacillus thermodenitrificans (semet)
# Job Description	Rank	Template/Model	Confidence	Sequence ID	Qstart	Qend	Resolution	Template Info
58290@WP_013683346@Archaeoglobus_veneficus	1	c2iuuE_.1.pdb	1	19	2	219	2.9	PDB header: membrane protein	Chain: E: PDB Molecule: dna translocase ftsk;	PDBTitle: p. aeruginosa ftsk motor domain, hexamer
58290@WP_013683346@Archaeoglobus_veneficus	2	c2iutA_.2.pdb	1	19	2	219	2.25	PDB header: membrane protein	Chain: A: PDB Molecule: dna translocase ftsk;	PDBTitle: p. aeruginosa ftsk motor domain, dimeric
58290@WP_013683346@Archaeoglobus_veneficus	3	c4d2iB_.3.pdb	1	23	1	227	2.84	PDB header: hydrolase	Chain: B: PDB Molecule: hera;	PDBTitle: crystal structure of the hera hexameric dna translocase2 from sulfolobus solfataricus bound to amp-pnp
58290@WP_013683346@Archaeoglobus_veneficus	4	c2iusB_.4.pdb	1	19	2	219	2.7	PDB header: membrane protein	Chain: B: PDB Molecule: dna translocase ftsk;	PDBTitle: e. coli ftsk motor domain
58290@WP_013683346@Archaeoglobus_veneficus	5	c4kfuC_.5.pdb	1	17	7	215	1.89	PDB header: hydrolase	Chain: C: PDB Molecule: genome packaging ntpase b204;	PDBTitle: structure of the genome packaging ntpase b204 from sulfolobus turreted2 icosahedral virus 2 in complex with amppcp
# Job Description	Rank	Template/Model	Confidence	Sequence ID	Qstart	Qend	Resolution	Template Info
554168@AEQ60622.1@Acanthamoeba_castellanii_mamavirus	1	c2iutA_.1.pdb	1	18	7	231	2.25	PDB header: membrane protein	Chain: A: PDB Molecule: dna translocase ftsk;	PDBTitle: p. aeruginosa ftsk motor domain, dimeric
554168@AEQ60622.1@Acanthamoeba_castellanii_mamavirus	2	c2iuuE_.2.pdb	1	18	7	231	2.9	PDB header: membrane protein	Chain: E: PDB Molecule: dna translocase ftsk;	PDBTitle: p. aeruginosa ftsk motor domain, hexamer
554168@AEQ60622.1@Acanthamoeba_castellanii_mamavirus	3	c2iusB_.3.pdb	1	17	7	231	2.7	PDB header: membrane protein	Chain: B: PDB Molecule: dna translocase ftsk;	PDBTitle: e. coli ftsk motor domain
554168@AEQ60622.1@Acanthamoeba_castellanii_mamavirus	4	c4nh0A_.4.pdb	1	15	7	180	2.90	PDB header: cell cycle	Chain: A: PDB Molecule: cell divisionftsk/spoiiie;	PDBTitle: cytoplasmic domain of the thermomonospora curvata type vii secretion2 atpase eccc
554168@AEQ60622.1@Acanthamoeba_castellanii_mamavirus	5	c4lyaA_.5.pdb	1	13	16	187	2.45	PDB header: cell cycle	Chain: A: PDB Molecule: uncharacterized protein;	PDBTitle: essc (atpases 2 and 3) from geobacillus thermodenitrificans (semet)
554168@AEQ60622.1@Acanthamoeba_castellanii_mamavirus	6	c4kfuC_.6.pdb	1	18	16	221	1.89	PDB header: hydrolase	Chain: C: PDB Molecule: genome packaging ntpase b204;	PDBTitle: structure of the genome packaging ntpase b204 from sulfolobus turreted2 icosahedral virus 2 in complex with amppcp
# Job Description	Rank	Template/Model	Confidence	Sequence ID	Qstart	Qend	Resolution	Template Info
1785753@YP_001648175@Ostreococcus_tauri_virus_OtV5	1	c4kfuC_.1.pdb	0.999	17	13	211	1.89	PDB header: hydrolase	Chain: C: PDB Molecule: genome packaging ntpase b204;	PDBTitle: structure of the genome packaging ntpase b204 from sulfolobus turreted2 icosahedral virus 2 in complex with amppcp
1785753@YP_001648175@Ostreococcus_tauri_virus_OtV5	2	c2iutA_.2.pdb	0.995	15	12	167	2.25	PDB header: membrane protein	Chain: A: PDB Molecule: dna translocase ftsk;	PDBTitle: p. aeruginosa ftsk motor domain, dimeric
1785753@YP_001648175@Ostreococcus_tauri_virus_OtV5	3	c2iuuE_.3.pdb	0.995	15	12	167	2.9	PDB header: membrane protein	Chain: E: PDB Molecule: dna translocase ftsk;	PDBTitle: p. aeruginosa ftsk motor domain, hexamer
# Job Description	Rank	Template/Model	Confidence	Sequence ID	Qstart	Qend	Resolution	Template Info
54120@WP_013330237@Methanolacinia_petrolearia	1	c4d2iB_.1.pdb	1	23	4	222	2.84	PDB header: hydrolase	Chain: B: PDB Molecule: hera;	PDBTitle: crystal structure of the hera hexameric dna translocase2 from sulfolobus solfataricus bound to amp-pnp
54120@WP_013330237@Methanolacinia_petrolearia	2	c2iuuE_.2.pdb	1	18	1	212	2.9	PDB header: membrane protein	Chain: E: PDB Molecule: dna translocase ftsk;	PDBTitle: p. aeruginosa ftsk motor domain, hexamer
54120@WP_013330237@Methanolacinia_petrolearia	3	c2iutA_.3.pdb	1	18	1	212	2.25	PDB header: membrane protein	Chain: A: PDB Molecule: dna translocase ftsk;	PDBTitle: p. aeruginosa ftsk motor domain, dimeric
54120@WP_013330237@Methanolacinia_petrolearia	4	c2iusB_.4.pdb	1	18	1	212	2.7	PDB header: membrane protein	Chain: B: PDB Molecule: dna translocase ftsk;	PDBTitle: e. coli ftsk motor domain
54120@WP_013330237@Methanolacinia_petrolearia	5	c4nh0A_.5.pdb	1	17	3	212	2.90	PDB header: cell cycle	Chain: A: PDB Molecule: cell divisionftsk/spoiiie;	PDBTitle: cytoplasmic domain of the thermomonospora curvata type vii secretion2 atpase eccc
54120@WP_013330237@Methanolacinia_petrolearia	6	c4kfuC_.6.pdb	1	19	1	211	1.89	PDB header: hydrolase	Chain: C: PDB Molecule: genome packaging ntpase b204;	PDBTitle: structure of the genome packaging ntpase b204 from sulfolobus turreted2 icosahedral virus 2 in complex with amppcp
# Job Description	Rank	Template/Model	Confidence	Sequence ID	Qstart	Qend	Resolution	Template Info
195522_P@YP_008619374.1@Thermococcus_nautili(pTN3)	1	c4d2iB_.1.pdb	0.999	20	14	236	2.84	PDB header: hydrolase	Chain: B: PDB Molecule: hera;	PDBTitle: crystal structure of the hera hexameric dna translocase2 from sulfolobus solfataricus bound to amp-pnp
195522_P@YP_008619374.1@Thermococcus_nautili(pTN3)	2	c4kfuC_.2.pdb	0.999	16	11	215	1.89	PDB header: hydrolase	Chain: C: PDB Molecule: genome packaging ntpase b204;	PDBTitle: structure of the genome packaging ntpase b204 from sulfolobus turreted2 icosahedral virus 2 in complex with amppcp
# Job Description	Rank	Template/Model	Confidence	Sequence ID	Qstart	Qend	Resolution	Template Info
10288@YP_008004266@Choristoneura_biennis_entomopoxvirus	1	c4kfuC_.1.pdb	0.996	16	9	211	1.89	PDB header: hydrolase	Chain: C: PDB Molecule: genome packaging ntpase b204;	PDBTitle: structure of the genome packaging ntpase b204 from sulfolobus turreted2 icosahedral virus 2 in complex with amppcp
10288@YP_008004266@Choristoneura_biennis_entomopoxvirus	2	c4nh0A_.2.pdb	0.994	14	16	165	2.90	PDB header: cell cycle	Chain: A: PDB Molecule: cell divisionftsk/spoiiie;	PDBTitle: cytoplasmic domain of the thermomonospora curvata type vii secretion2 atpase eccc
# Job Description	Rank	Template/Model	Confidence	Sequence ID	Qstart	Qend	Resolution	Template Info
Polinton_1_TC	1	c4kfuC_.1.pdb	0.993	15	11	199	1.89	PDB header: hydrolase	Chain: C: PDB Molecule: genome packaging ntpase b204;	PDBTitle: structure of the genome packaging ntpase b204 from sulfolobus turreted2 icosahedral virus 2 in complex with amppcp
# Job Description	Rank	Template/Model	Confidence	Sequence ID	Qstart	Qend	Resolution	Template Info
Polinton_2_SP	1	c4kfuC_.1.pdb	0.994	12	11	201	1.89	PDB header: hydrolase	Chain: C: PDB Molecule: genome packaging ntpase b204;	PDBTitle: structure of the genome packaging ntpase b204 from sulfolobus turreted2 icosahedral virus 2 in complex with amppcp
# Job Description	Rank	Template/Model	Confidence	Sequence ID	Qstart	Qend	Resolution	Template Info
101571@WP_071774887@Burkholderia_ubonensis	1	c2iuuE_.1.pdb	1	20	7	202	2.9	PDB header: membrane protein	Chain: E: PDB Molecule: dna translocase ftsk;	PDBTitle: p. aeruginosa ftsk motor domain, hexamer
101571@WP_071774887@Burkholderia_ubonensis	2	c2iutA_.2.pdb	1	20	7	202	2.25	PDB header: membrane protein	Chain: A: PDB Molecule: dna translocase ftsk;	PDBTitle: p. aeruginosa ftsk motor domain, dimeric
101571@WP_071774887@Burkholderia_ubonensis	3	c2iusB_.3.pdb	1	19	7	202	2.7	PDB header: membrane protein	Chain: B: PDB Molecule: dna translocase ftsk;	PDBTitle: e. coli ftsk motor domain
101571@WP_071774887@Burkholderia_ubonensis	4	c4nh0A_.4.pdb	1	17	8	202	2.90	PDB header: cell cycle	Chain: A: PDB Molecule: cell divisionftsk/spoiiie;	PDBTitle: cytoplasmic domain of the thermomonospora curvata type vii secretion2 atpase eccc
101571@WP_071774887@Burkholderia_ubonensis	5	c4kfuC_.5.pdb	1	17	7	199	1.89	PDB header: hydrolase	Chain: C: PDB Molecule: genome packaging ntpase b204;	PDBTitle: structure of the genome packaging ntpase b204 from sulfolobus turreted2 icosahedral virus 2 in complex with amppcp
# Job Description	Rank	Template/Model	Confidence	Sequence ID	Qstart	Qend	Resolution	Template Info
10273@NP_051834@Myxoma_virus	1	c2iuuE_.1.pdb	0.999	16	15	211	2.9	PDB header: membrane protein	Chain: E: PDB Molecule: dna translocase ftsk;	PDBTitle: p. aeruginosa ftsk motor domain, hexamer
10273@NP_051834@Myxoma_virus	2	c2iutA_.2.pdb	0.999	16	15	211	2.25	PDB header: membrane protein	Chain: A: PDB Molecule: dna translocase ftsk;	PDBTitle: p. aeruginosa ftsk motor domain, dimeric
# Job Description	Rank	Template/Model	Confidence	Sequence ID	Qstart	Qend	Resolution	Template Info
Archaeal_virus_DEEP_AND17J	1	c2iuuE_.1.pdb	1	20	7	172	2.9	PDB header: membrane protein	Chain: E: PDB Molecule: dna translocase ftsk;	PDBTitle: p. aeruginosa ftsk motor domain, hexamer
Archaeal_virus_DEEP_AND17J	2	c2iutA_.2.pdb	1	20	7	172	2.25	PDB header: membrane protein	Chain: A: PDB Molecule: dna translocase ftsk;	PDBTitle: p. aeruginosa ftsk motor domain, dimeric
Archaeal_virus_DEEP_AND17J	3	c2iusB_.3.pdb	1	21	7	172	2.7	PDB header: membrane protein	Chain: B: PDB Molecule: dna translocase ftsk;	PDBTitle: e. coli ftsk motor domain
Archaeal_virus_DEEP_AND17J	4	c4nh0A_.4.pdb	1	15	10	202	2.90	PDB header: cell cycle	Chain: A: PDB Molecule: cell divisionftsk/spoiiie;	PDBTitle: cytoplasmic domain of the thermomonospora curvata type vii secretion2 atpase eccc
Archaeal_virus_DEEP_AND17J	5	c4kfuC_.5.pdb	1	15	8	202	1.89	PDB header: hydrolase	Chain: C: PDB Molecule: genome packaging ntpase b204;	PDBTitle: structure of the genome packaging ntpase b204 from sulfolobus turreted2 icosahedral virus 2 in complex with amppcp
# Job Description	Rank	Template/Model	Confidence	Sequence ID	Qstart	Qend	Resolution	Template Info
1516115@AIF72167@Qinghai_Lake_virophage	1	c4kfuC_.1.pdb	0.974	21	61	238	1.89	PDB header: hydrolase	Chain: C: PDB Molecule: genome packaging ntpase b204;	PDBTitle: structure of the genome packaging ntpase b204 from sulfolobus turreted2 icosahedral virus 2 in complex with amppcp
# Job Description	Rank	Template/Model	Confidence	Sequence ID	Qstart	Qend	Resolution	Template Info
44088@NP_955294@Canarypox_virus	1	c2iuuE_.1.pdb	1	15	15	229	2.9	PDB header: membrane protein	Chain: E: PDB Molecule: dna translocase ftsk;	PDBTitle: p. aeruginosa ftsk motor domain, hexamer
44088@NP_955294@Canarypox_virus	2	c2iutA_.2.pdb	1	15	15	229	2.25	PDB header: membrane protein	Chain: A: PDB Molecule: dna translocase ftsk;	PDBTitle: p. aeruginosa ftsk motor domain, dimeric
44088@NP_955294@Canarypox_virus	3	c2iusB_.3.pdb	1	14	15	229	2.7	PDB header: membrane protein	Chain: B: PDB Molecule: dna translocase ftsk;	PDBTitle: e. coli ftsk motor domain
44088@NP_955294@Canarypox_virus	4	c4nh0A_.4.pdb	1	11	19	205	2.90	PDB header: cell cycle	Chain: A: PDB Molecule: cell divisionftsk/spoiiie;	PDBTitle: cytoplasmic domain of the thermomonospora curvata type vii secretion2 atpase eccc
44088@NP_955294@Canarypox_virus	5	c4lyaA_.5.pdb	0.999	13	15	170	2.45	PDB header: cell cycle	Chain: A: PDB Molecule: uncharacterized protein;	PDBTitle: essc (atpases 2 and 3) from geobacillus thermodenitrificans (semet)
44088@NP_955294@Canarypox_virus	6	c4n1aE_.6.pdb	0.999	12	14	169	3.24	PDB header: protein binding/protein binding	Chain: E: PDB Molecule: cell divisionftsk/spoiiie;	PDBTitle: thermomonospora curvata eccc (atpases 2 and 3) in complex with a2 signal sequence peptide
44088@NP_955294@Canarypox_virus	7	c4kfuC_.7.pdb	0.999	10	15	203	1.89	PDB header: hydrolase	Chain: C: PDB Molecule: genome packaging ntpase b204;	PDBTitle: structure of the genome packaging ntpase b204 from sulfolobus turreted2 icosahedral virus 2 in complex with amppcp
# Job Description	Rank	Template/Model	Confidence	Sequence ID	Qstart	Qend	Resolution	Template Info
316284@ANZ18315@Streptomyces_noursei_ATCC_11455	1	c2iuuE_.1.pdb	1	19	8	237	2.9	PDB header: membrane protein	Chain: E: PDB Molecule: dna translocase ftsk;	PDBTitle: p. aeruginosa ftsk motor domain, hexamer
316284@ANZ18315@Streptomyces_noursei_ATCC_11455	2	c2iutA_.2.pdb	1	19	8	237	2.25	PDB header: membrane protein	Chain: A: PDB Molecule: dna translocase ftsk;	PDBTitle: p. aeruginosa ftsk motor domain, dimeric
316284@ANZ18315@Streptomyces_noursei_ATCC_11455	3	c2iusB_.3.pdb	1	19	8	237	2.7	PDB header: membrane protein	Chain: B: PDB Molecule: dna translocase ftsk;	PDBTitle: e. coli ftsk motor domain
316284@ANZ18315@Streptomyces_noursei_ATCC_11455	4	c4nh0A_.4.pdb	1	16	25	234	2.90	PDB header: cell cycle	Chain: A: PDB Molecule: cell divisionftsk/spoiiie;	PDBTitle: cytoplasmic domain of the thermomonospora curvata type vii secretion2 atpase eccc
316284@ANZ18315@Streptomyces_noursei_ATCC_11455	5	c4lyaA_.5.pdb	1	19	3	223	2.45	PDB header: cell cycle	Chain: A: PDB Molecule: uncharacterized protein;	PDBTitle: essc (atpases 2 and 3) from geobacillus thermodenitrificans (semet)
316284@ANZ18315@Streptomyces_noursei_ATCC_11455	6	c4n1aE_.6.pdb	1	17	3	223	3.24	PDB header: protein binding/protein binding	Chain: E: PDB Molecule: cell divisionftsk/spoiiie;	PDBTitle: thermomonospora curvata eccc (atpases 2 and 3) in complex with a2 signal sequence peptide
316284@ANZ18315@Streptomyces_noursei_ATCC_11455	7	c4d2iB_.7.pdb	1	20	28	236	2.84	PDB header: hydrolase	Chain: B: PDB Molecule: hera;	PDBTitle: crystal structure of the hera hexameric dna translocase2 from sulfolobus solfataricus bound to amp-pnp
316284@ANZ18315@Streptomyces_noursei_ATCC_11455	8	c4kfuC_.8.pdb	0.999	15	26	235	1.89	PDB header: hydrolase	Chain: C: PDB Molecule: genome packaging ntpase b204;	PDBTitle: structure of the genome packaging ntpase b204 from sulfolobus turreted2 icosahedral virus 2 in complex with amppcp
# Job Description	Rank	Template/Model	Confidence	Sequence ID	Qstart	Qend	Resolution	Template Info
251749@YP_008052384@Phaeocystis_globosa_virus	1	c2iutA_.1.pdb	1	13	18	236	2.25	PDB header: membrane protein	Chain: A: PDB Molecule: dna translocase ftsk;	PDBTitle: p. aeruginosa ftsk motor domain, dimeric
251749@YP_008052384@Phaeocystis_globosa_virus	2	c2iuuE_.2.pdb	1	13	18	236	2.9	PDB header: membrane protein	Chain: E: PDB Molecule: dna translocase ftsk;	PDBTitle: p. aeruginosa ftsk motor domain, hexamer
251749@YP_008052384@Phaeocystis_globosa_virus	3	c2iusB_.3.pdb	1	13	1	236	2.7	PDB header: membrane protein	Chain: B: PDB Molecule: dna translocase ftsk;	PDBTitle: e. coli ftsk motor domain
251749@YP_008052384@Phaeocystis_globosa_virus	4	c4nh0A_.4.pdb	1	18	21	188	2.90	PDB header: cell cycle	Chain: A: PDB Molecule: cell divisionftsk/spoiiie;	PDBTitle: cytoplasmic domain of the thermomonospora curvata type vii secretion2 atpase eccc
251749@YP_008052384@Phaeocystis_globosa_virus	5	c4lyaA_.5.pdb	1	14	7	191	2.45	PDB header: cell cycle	Chain: A: PDB Molecule: uncharacterized protein;	PDBTitle: essc (atpases 2 and 3) from geobacillus thermodenitrificans (semet)
251749@YP_008052384@Phaeocystis_globosa_virus	6	c4kfuC_.6.pdb	0.999	21	19	225	1.89	PDB header: hydrolase	Chain: C: PDB Molecule: genome packaging ntpase b204;	PDBTitle: structure of the genome packaging ntpase b204 from sulfolobus turreted2 icosahedral virus 2 in complex with amppcp
# Job Description	Rank	Template/Model	Confidence	Sequence ID	Qstart	Qend	Resolution	Template Info
938081@ADX05856@Organic_Lake_phycodnavirus_1	1	c4kfuC_.1.pdb	0.998	17	20	225	1.89	PDB header: hydrolase	Chain: C: PDB Molecule: genome packaging ntpase b204;	PDBTitle: structure of the genome packaging ntpase b204 from sulfolobus turreted2 icosahedral virus 2 in complex with amppcp
# Job Description	Rank	Template/Model	Confidence	Sequence ID	Qstart	Qend	Resolution	Template Info
318595@AAX45618@Enterobacteria_phage_PR4	1	c4kfuC_.1.pdb	0.994	16	7	207	1.89	PDB header: hydrolase	Chain: C: PDB Molecule: genome packaging ntpase b204;	PDBTitle: structure of the genome packaging ntpase b204 from sulfolobus turreted2 icosahedral virus 2 in complex with amppcp
# Job Description	Rank	Template/Model	Confidence	Sequence ID	Qstart	Qend	Resolution	Template Info
456320@ADI36124@Methanococcus_voltae_A3	1	c2iuuE_.1.pdb	1	22	2	158	2.9	PDB header: membrane protein	Chain: E: PDB Molecule: dna translocase ftsk;	PDBTitle: p. aeruginosa ftsk motor domain, hexamer
456320@ADI36124@Methanococcus_voltae_A3	2	c2iutA_.2.pdb	1	22	2	158	2.25	PDB header: membrane protein	Chain: A: PDB Molecule: dna translocase ftsk;	PDBTitle: p. aeruginosa ftsk motor domain, dimeric
456320@ADI36124@Methanococcus_voltae_A3	3	c4kfuC_.3.pdb	1	14	3	189	1.89	PDB header: hydrolase	Chain: C: PDB Molecule: genome packaging ntpase b204;	PDBTitle: structure of the genome packaging ntpase b204 from sulfolobus turreted2 icosahedral virus 2 in complex with amppcp
# Job Description	Rank	Template/Model	Confidence	Sequence ID	Qstart	Qend	Resolution	Template Info
1739971@ALN97652@Dishui_lake_virophage_1	1	c3ec2A_.1.pdb	0.972	18	66	182	2.70	PDB header: replication	Chain: A: PDB Molecule: dna replication protein dnac;	PDBTitle: crystal structure of the dnac helicase loader
1739971@ALN97652@Dishui_lake_virophage_1	2	c2ztsB_.2.pdb	0.971	16	64	199	2.07	PDB header: atp-binding protein	Chain: B: PDB Molecule: putative uncharacterized protein ph0186;	PDBTitle: crystal structure of kaic-like protein ph0186 from hyperthermophilic2 archaea pyrococcus horikoshii ot3
1739971@ALN97652@Dishui_lake_virophage_1	3	d1tf7a1.3.pdb	0.969	15	64	188	2.80	PDB header: circadian clock protein	Chain: A: PDB Molecule: kaic;	PDBTitle: crystal structure of circadian clock protein kaic
1739971@ALN97652@Dishui_lake_virophage_1	4	c4ydsA_.4.pdb	0.968	12	64	199	2.30	PDB header: hydrolase	Chain: A: PDB Molecule: flagella-related protein h;	PDBTitle: flah from sulfolobus acidocaldarius with atp and mg-ion
1739971@ALN97652@Dishui_lake_virophage_1	5	c2gesA_.5.pdb	0.968	14	65	100	2.40	PDB header: transferase	Chain: A: PDB Molecule: pantothenate kinase;	PDBTitle: pantothenate kinase from mycobacterium tuberculosis (mtpank) in2 complex with a coenzyme a derivative, form-i (rt)
1739971@ALN97652@Dishui_lake_virophage_1	6	c5bq5A_.6.pdb	0.967	17	66	214	2.10	PDB header: atp-binding protein	Chain: A: PDB Molecule: insertion sequence is5376 putative atp-binding protein;	PDBTitle: crystal structure of the istb aaa+ domain bound to adp-bef3
1739971@ALN97652@Dishui_lake_virophage_1	7	c3tqcB_.7.pdb	0.966	17	65	100	2.30	PDB header: transferase	Chain: B: PDB Molecule: pantothenate kinase;	PDBTitle: structure of the pantothenate kinase (coaa) from coxiella burnetii
1739971@ALN97652@Dishui_lake_virophage_1	8	c4z8xC_.8.pdb	0.966	17	31	200	3.25	PDB header: hydrolase	Chain: C: PDB Molecule: atp-dependent zinc metalloprotease ftsh;	PDBTitle: truncated ftsh from a. aeolicus
1739971@ALN97652@Dishui_lake_virophage_1	9	c4kfuC_.9.pdb	0.965	13	64	199	1.89	PDB header: hydrolase	Chain: C: PDB Molecule: genome packaging ntpase b204;	PDBTitle: structure of the genome packaging ntpase b204 from sulfolobus turreted2 icosahedral virus 2 in complex with amppcp
# Job Description	Rank	Template/Model	Confidence	Sequence ID	Qstart	Qend	Resolution	Template Info
1881242@AUR81555.1@Autolykiviridae_1.008.O	1	c4kfuC_.1.pdb	0.993	17	3	158	1.89	PDB header: hydrolase	Chain: C: PDB Molecule: genome packaging ntpase b204;	PDBTitle: structure of the genome packaging ntpase b204 from sulfolobus turreted2 icosahedral virus 2 in complex with amppcp
# Job Description	Rank	Template/Model	Confidence	Sequence ID	Qstart	Qend	Resolution	Template Info
999883@YP_004347124.1@Lausannevirus	1	c4kfuC_.1.pdb	0.997	16	28	226	1.89	PDB header: hydrolase	Chain: C: PDB Molecule: genome packaging ntpase b204;	PDBTitle: structure of the genome packaging ntpase b204 from sulfolobus turreted2 icosahedral virus 2 in complex with amppcp
# Job Description	Rank	Template/Model	Confidence	Sequence ID	Qstart	Qend	Resolution	Template Info
176652@NP_149538@Invertebrate_iridescent_virus_6	1	c4kfuC_.1.pdb	0.998	20	28	224	1.89	PDB header: hydrolase	Chain: C: PDB Molecule: genome packaging ntpase b204;	PDBTitle: structure of the genome packaging ntpase b204 from sulfolobus turreted2 icosahedral virus 2 in complex with amppcp
# Job Description	Rank	Template/Model	Confidence	Sequence ID	Qstart	Qend	Resolution	Template Info
1977638@ARF10841@Hokovirus_HKV1	1	c4kfuC_.1.pdb	0.997	18	36	241	1.89	PDB header: hydrolase	Chain: C: PDB Molecule: genome packaging ntpase b204;	PDBTitle: structure of the genome packaging ntpase b204 from sulfolobus turreted2 icosahedral virus 2 in complex with amppcp
# Job Description	Rank	Template/Model	Confidence	Sequence ID	Qstart	Qend	Resolution	Template Info
1051632@AEJ41354@Sulfobacillus_acidophilus_TPY	1	c2iuuE_.1.pdb	1	16	5	198	2.9	PDB header: membrane protein	Chain: E: PDB Molecule: dna translocase ftsk;	PDBTitle: p. aeruginosa ftsk motor domain, hexamer
1051632@AEJ41354@Sulfobacillus_acidophilus_TPY	2	c2iutA_.2.pdb	1	16	5	198	2.25	PDB header: membrane protein	Chain: A: PDB Molecule: dna translocase ftsk;	PDBTitle: p. aeruginosa ftsk motor domain, dimeric
1051632@AEJ41354@Sulfobacillus_acidophilus_TPY	3	c2iusB_.3.pdb	1	14	5	198	2.7	PDB header: membrane protein	Chain: B: PDB Molecule: dna translocase ftsk;	PDBTitle: e. coli ftsk motor domain
1051632@AEJ41354@Sulfobacillus_acidophilus_TPY	4	c4nh0A_.4.pdb	1	17	10	198	2.90	PDB header: cell cycle	Chain: A: PDB Molecule: cell divisionftsk/spoiiie;	PDBTitle: cytoplasmic domain of the thermomonospora curvata type vii secretion2 atpase eccc
1051632@AEJ41354@Sulfobacillus_acidophilus_TPY	5	c4kfuC_.5.pdb	1	18	7	197	1.89	PDB header: hydrolase	Chain: C: PDB Molecule: genome packaging ntpase b204;	PDBTitle: structure of the genome packaging ntpase b204 from sulfolobus turreted2 icosahedral virus 2 in complex with amppcp
# Job Description	Rank	Template/Model	Confidence	Sequence ID	Qstart	Qend	Resolution	Template Info
Polinton_2_DR	1	c4kfuC_.1.pdb	0.991	13	28	219	1.89	PDB header: hydrolase	Chain: C: PDB Molecule: genome packaging ntpase b204;	PDBTitle: structure of the genome packaging ntpase b204 from sulfolobus turreted2 icosahedral virus 2 in complex with amppcp
# Job Description	Rank	Template/Model	Confidence	Sequence ID	Qstart	Qend	Resolution	Template Info
1557033@YP_009177784@Yellowstone_Lake_virophage_5	1	c2ztsB_.1.pdb	0.978	12	124	257	2.07	PDB header: atp-binding protein	Chain: B: PDB Molecule: putative uncharacterized protein ph0186;	PDBTitle: crystal structure of kaic-like protein ph0186 from hyperthermophilic2 archaea pyrococcus horikoshii ot3
1557033@YP_009177784@Yellowstone_Lake_virophage_5	2	d1tf7a1.2.pdb	0.978	20	124	245	2.80	PDB header: circadian clock protein	Chain: A: PDB Molecule: kaic;	PDBTitle: crystal structure of circadian clock protein kaic
1557033@YP_009177784@Yellowstone_Lake_virophage_5	3	c5jwqA_.3.pdb	0.977	25	122	236	3.87	PDB header: transcription regulator	Chain: A: PDB Molecule: circadian clock protein kinase kaic;	PDBTitle: crystal structure of kaic s431e in complex with foldswitch-stabilized2 kaib from thermosynechococcus elongatus
1557033@YP_009177784@Yellowstone_Lake_virophage_5	4	c2gesA_.4.pdb	0.975	18	117	204	2.40	PDB header: transferase	Chain: A: PDB Molecule: pantothenate kinase;	PDBTitle: pantothenate kinase from mycobacterium tuberculosis (mtpank) in2 complex with a coenzyme a derivative, form-i (rt)
1557033@YP_009177784@Yellowstone_Lake_virophage_5	5	c4ydsA_.5.pdb	0.973	13	122	257	2.30	PDB header: hydrolase	Chain: A: PDB Molecule: flagella-related protein h;	PDBTitle: flah from sulfolobus acidocaldarius with atp and mg-ion
# Job Description	Rank	Template/Model	Confidence	Sequence ID	Qstart	Qend	Resolution	Template Info
1411887@YP_008859647@Zamilon_virus	1	d1tf7a1.1.pdb	0.969	20	57	176	2.80	PDB header: circadian clock protein	Chain: A: PDB Molecule: kaic;	PDBTitle: crystal structure of circadian clock protein kaic
1411887@YP_008859647@Zamilon_virus	2	c5jwqA_.2.pdb	0.966	20	57	169	3.87	PDB header: transcription regulator	Chain: A: PDB Molecule: circadian clock protein kinase kaic;	PDBTitle: crystal structure of kaic s431e in complex with foldswitch-stabilized2 kaib from thermosynechococcus elongatus
1411887@YP_008859647@Zamilon_virus	3	c4kxfF_.3.pdb	0.965	17	56	169	3.20	PDB header: immune system	Chain: F: PDB Molecule: nlr family card domain-containing protein 4;	PDBTitle: crystal structure of nlrc4 reveals its autoinhibition mechanism
1411887@YP_008859647@Zamilon_virus	4	c4wiaA_.4.pdb	0.963	13	57	169	2.20	PDB header: atp-binding protein	Chain: A: PDB Molecule: putative flagella-related protein h;	PDBTitle: crystal structure of flagellar accessory protein flah from2 methanocaldococcus jannaschii
1411887@YP_008859647@Zamilon_virus	5	c2ztsB_.5.pdb	0.962	20	57	175	2.07	PDB header: atp-binding protein	Chain: B: PDB Molecule: putative uncharacterized protein ph0186;	PDBTitle: crystal structure of kaic-like protein ph0186 from hyperthermophilic2 archaea pyrococcus horikoshii ot3
1411887@YP_008859647@Zamilon_virus	6	c2gesA_.6.pdb	0.961	25	58	93	2.40	PDB header: transferase	Chain: A: PDB Molecule: pantothenate kinase;	PDBTitle: pantothenate kinase from mycobacterium tuberculosis (mtpank) in2 complex with a coenzyme a derivative, form-i (rt)
1411887@YP_008859647@Zamilon_virus	7	c4kxfP_.7.pdb	0.961	19	56	169	3.20	PDB header: immune system	Chain: P: PDB Molecule: nlr family card domain-containing protein 4;	PDBTitle: crystal structure of nlrc4 reveals its autoinhibition mechanism
1411887@YP_008859647@Zamilon_virus	8	c3tqcB_.8.pdb	0.958	22	58	93	2.30	PDB header: transferase	Chain: B: PDB Molecule: pantothenate kinase;	PDBTitle: structure of the pantothenate kinase (coaa) from coxiella burnetii
1411887@YP_008859647@Zamilon_virus	9	c2q6tB_.9.pdb	0.957	22	57	192	2.90	PDB header: hydrolase	Chain: B: PDB Molecule: dnab replication fork helicase;	PDBTitle: crystal structure of the thermus aquaticus dnab monomer
1411887@YP_008859647@Zamilon_virus	10	d1tf7a2.10.pdb	0.957	14	57	192	2.80	PDB header: circadian clock protein	Chain: A: PDB Molecule: kaic;	PDBTitle: crystal structure of circadian clock protein kaic
1411887@YP_008859647@Zamilon_virus	11	c1q57G_.11.pdb	0.957	15	57	194	3.45	PDB header: transferase	Chain: G: PDB Molecule: dna primase/helicase;	PDBTitle: the crystal structure of the bifunctional primase-helicase of2 bacteriophage t7
1411887@YP_008859647@Zamilon_virus	12	d1cr2a_.12.pdb	0.956	18	57	196	2.30	PDB header: transferase	Chain: A: PDB Molecule: dna primase/helicase;	PDBTitle: crystal structure of the helicase domain of the gene 42 protein of bacteriophage t7: complex with datp
1411887@YP_008859647@Zamilon_virus	13	c5lkmB_.13.pdb	0.955	19	57	184	3.50	PDB header: dna binding protein	Chain: B: PDB Molecule: dna repair protein rada;	PDBTitle: rada bound to dtdp
1411887@YP_008859647@Zamilon_virus	14	c2r2aB_.14.pdb	0.955	22	55	176	1.82	PDB header: toxin	Chain: B: PDB Molecule: uncharacterized protein;	PDBTitle: crystal structure of n-terminal domain of zonular occludens toxin from2 neisseria meningitidis
1411887@YP_008859647@Zamilon_virus	15	c4ydsA_.15.pdb	0.955	14	57	169	2.30	PDB header: hydrolase	Chain: A: PDB Molecule: flagella-related protein h;	PDBTitle: flah from sulfolobus acidocaldarius with atp and mg-ion
1411887@YP_008859647@Zamilon_virus	16	d1sq5a_.16.pdb	0.953	22	58	93	2.20	PDB header: transferase	Chain: A: PDB Molecule: pantothenate kinase;	PDBTitle: crystal structure of e. coli pantothenate kinase
1411887@YP_008859647@Zamilon_virus	17	c4a1fB_.17.pdb	0.952	17	57	170	2.50	PDB header: hydrolase	Chain: B: PDB Molecule: replicative dna helicase;	PDBTitle: crystal structure of c-terminal domain of helicobacter2 pylori dnab helicase
1411887@YP_008859647@Zamilon_virus	18	c4kfuC_.18.pdb	0.952	15	57	203	1.89	PDB header: hydrolase	Chain: C: PDB Molecule: genome packaging ntpase b204;	PDBTitle: structure of the genome packaging ntpase b204 from sulfolobus turreted2 icosahedral virus 2 in complex with amppcp
# Job Description	Rank	Template/Model	Confidence	Sequence ID	Qstart	Qend	Resolution	Template Info
Archaeal_virus_DEEP_JUN17A	1	c2iuuE_.1.pdb	1	22	1	216	2.9	PDB header: membrane protein	Chain: E: PDB Molecule: dna translocase ftsk;	PDBTitle: p. aeruginosa ftsk motor domain, hexamer
Archaeal_virus_DEEP_JUN17A	2	c2iutA_.2.pdb	1	22	1	216	2.25	PDB header: membrane protein	Chain: A: PDB Molecule: dna translocase ftsk;	PDBTitle: p. aeruginosa ftsk motor domain, dimeric
Archaeal_virus_DEEP_JUN17A	3	c2iusB_.3.pdb	1	19	1	216	2.7	PDB header: membrane protein	Chain: B: PDB Molecule: dna translocase ftsk;	PDBTitle: e. coli ftsk motor domain
Archaeal_virus_DEEP_JUN17A	4	c4nh0A_.4.pdb	1	16	2	216	2.90	PDB header: cell cycle	Chain: A: PDB Molecule: cell divisionftsk/spoiiie;	PDBTitle: cytoplasmic domain of the thermomonospora curvata type vii secretion2 atpase eccc
Archaeal_virus_DEEP_JUN17A	5	c4d2iB_.5.pdb	1	20	7	224	2.84	PDB header: hydrolase	Chain: B: PDB Molecule: hera;	PDBTitle: crystal structure of the hera hexameric dna translocase2 from sulfolobus solfataricus bound to amp-pnp
Archaeal_virus_DEEP_JUN17A	6	c4kfuC_.6.pdb	1	16	4	205	1.89	PDB header: hydrolase	Chain: C: PDB Molecule: genome packaging ntpase b204;	PDBTitle: structure of the genome packaging ntpase b204 from sulfolobus turreted2 icosahedral virus 2 in complex with amppcp
# Job Description	Rank	Template/Model	Confidence	Sequence ID	Qstart	Qend	Resolution	Template Info
1278269@AGE49510@Acanthocystis_turfacea_Chlorella_virus_Can0610SP	1	c2iutA_.1.pdb	1	17	12	223	2.25	PDB header: membrane protein	Chain: A: PDB Molecule: dna translocase ftsk;	PDBTitle: p. aeruginosa ftsk motor domain, dimeric
1278269@AGE49510@Acanthocystis_turfacea_Chlorella_virus_Can0610SP	2	c2iuuE_.2.pdb	1	17	12	223	2.9	PDB header: membrane protein	Chain: E: PDB Molecule: dna translocase ftsk;	PDBTitle: p. aeruginosa ftsk motor domain, hexamer
1278269@AGE49510@Acanthocystis_turfacea_Chlorella_virus_Can0610SP	3	c2iusB_.3.pdb	1	16	12	221	2.7	PDB header: membrane protein	Chain: B: PDB Molecule: dna translocase ftsk;	PDBTitle: e. coli ftsk motor domain
1278269@AGE49510@Acanthocystis_turfacea_Chlorella_virus_Can0610SP	4	c4nh0A_.4.pdb	1	16	15	176	2.90	PDB header: cell cycle	Chain: A: PDB Molecule: cell divisionftsk/spoiiie;	PDBTitle: cytoplasmic domain of the thermomonospora curvata type vii secretion2 atpase eccc
1278269@AGE49510@Acanthocystis_turfacea_Chlorella_virus_Can0610SP	5	c4kfuC_.5.pdb	0.999	21	13	202	1.89	PDB header: hydrolase	Chain: C: PDB Molecule: genome packaging ntpase b204;	PDBTitle: structure of the genome packaging ntpase b204 from sulfolobus turreted2 icosahedral virus 2 in complex with amppcp
# Job Description	Rank	Template/Model	Confidence	Sequence ID	Qstart	Qend	Resolution	Template Info
1678078@YP_009165305@Mollivirus_sibericum	1	c4kfuC_.1.pdb	0.998	17	19	216	1.89	PDB header: hydrolase	Chain: C: PDB Molecule: genome packaging ntpase b204;	PDBTitle: structure of the genome packaging ntpase b204 from sulfolobus turreted2 icosahedral virus 2 in complex with amppcp
# Job Description	Rank	Template/Model	Confidence	Sequence ID	Qstart	Qend	Resolution	Template Info
2047788@ATS92577@Gluconobacter_phage_GC1	1	c2iuuE_.1.pdb	1	20	6	224	2.9	PDB header: membrane protein	Chain: E: PDB Molecule: dna translocase ftsk;	PDBTitle: p. aeruginosa ftsk motor domain, hexamer
2047788@ATS92577@Gluconobacter_phage_GC1	2	c2iutA_.2.pdb	1	20	6	224	2.25	PDB header: membrane protein	Chain: A: PDB Molecule: dna translocase ftsk;	PDBTitle: p. aeruginosa ftsk motor domain, dimeric
2047788@ATS92577@Gluconobacter_phage_GC1	3	c2iusB_.3.pdb	1	18	6	225	2.7	PDB header: membrane protein	Chain: B: PDB Molecule: dna translocase ftsk;	PDBTitle: e. coli ftsk motor domain
2047788@ATS92577@Gluconobacter_phage_GC1	4	c4nh0A_.4.pdb	1	19	7	204	2.90	PDB header: cell cycle	Chain: A: PDB Molecule: cell divisionftsk/spoiiie;	PDBTitle: cytoplasmic domain of the thermomonospora curvata type vii secretion2 atpase eccc
2047788@ATS92577@Gluconobacter_phage_GC1	5	c4lyaA_.5.pdb	1	16	6	219	2.45	PDB header: cell cycle	Chain: A: PDB Molecule: uncharacterized protein;	PDBTitle: essc (atpases 2 and 3) from geobacillus thermodenitrificans (semet)
2047788@ATS92577@Gluconobacter_phage_GC1	6	c4n1aE_.6.pdb	1	11	2	170	3.24	PDB header: protein binding/protein binding	Chain: E: PDB Molecule: cell divisionftsk/spoiiie;	PDBTitle: thermomonospora curvata eccc (atpases 2 and 3) in complex with a2 signal sequence peptide
2047788@ATS92577@Gluconobacter_phage_GC1	7	c4kfuC_.7.pdb	1	19	6	202	1.89	PDB header: hydrolase	Chain: C: PDB Molecule: genome packaging ntpase b204;	PDBTitle: structure of the genome packaging ntpase b204 from sulfolobus turreted2 icosahedral virus 2 in complex with amppcp
# Job Description	Rank	Template/Model	Confidence	Sequence ID	Qstart	Qend	Resolution	Template Info
36363@NP_078656@Lymphocystis_disease_virus_1	1	c2iutA_.1.pdb	1	16	28	232	2.25	PDB header: membrane protein	Chain: A: PDB Molecule: dna translocase ftsk;	PDBTitle: p. aeruginosa ftsk motor domain, dimeric
36363@NP_078656@Lymphocystis_disease_virus_1	2	c2iuuE_.2.pdb	1	16	28	232	2.9	PDB header: membrane protein	Chain: E: PDB Molecule: dna translocase ftsk;	PDBTitle: p. aeruginosa ftsk motor domain, hexamer
36363@NP_078656@Lymphocystis_disease_virus_1	3	c2iusB_.3.pdb	1	17	27	232	2.7	PDB header: membrane protein	Chain: B: PDB Molecule: dna translocase ftsk;	PDBTitle: e. coli ftsk motor domain
36363@NP_078656@Lymphocystis_disease_virus_1	4	c4nh0A_.4.pdb	0.999	14	26	177	2.90	PDB header: cell cycle	Chain: A: PDB Molecule: cell divisionftsk/spoiiie;	PDBTitle: cytoplasmic domain of the thermomonospora curvata type vii secretion2 atpase eccc
36363@NP_078656@Lymphocystis_disease_virus_1	5	c4kfuC_.5.pdb	0.999	16	26	221	1.89	PDB header: hydrolase	Chain: C: PDB Molecule: genome packaging ntpase b204;	PDBTitle: structure of the genome packaging ntpase b204 from sulfolobus turreted2 icosahedral virus 2 in complex with amppcp
# Job Description	Rank	Template/Model	Confidence	Sequence ID	Qstart	Qend	Resolution	Template Info
1881450@AAUR82051.1@Autolykiviridae_1.020.O	1	c4kfuC_.1.pdb	0.996	18	2	158	1.89	PDB header: hydrolase	Chain: C: PDB Molecule: genome packaging ntpase b204;	PDBTitle: structure of the genome packaging ntpase b204 from sulfolobus turreted2 icosahedral virus 2 in complex with amppcp
# Job Description	Rank	Template/Model	Confidence	Sequence ID	Qstart	Qend	Resolution	Template Info
110164@WP_062372747@Thermococcus_guaymasensis	1	c4d2iB_.1.pdb	1	19	4	233	2.84	PDB header: hydrolase	Chain: B: PDB Molecule: hera;	PDBTitle: crystal structure of the hera hexameric dna translocase2 from sulfolobus solfataricus bound to amp-pnp
110164@WP_062372747@Thermococcus_guaymasensis	2	c2iuuE_.2.pdb	1	18	4	223	2.9	PDB header: membrane protein	Chain: E: PDB Molecule: dna translocase ftsk;	PDBTitle: p. aeruginosa ftsk motor domain, hexamer
110164@WP_062372747@Thermococcus_guaymasensis	3	c2iutA_.3.pdb	1	18	4	223	2.25	PDB header: membrane protein	Chain: A: PDB Molecule: dna translocase ftsk;	PDBTitle: p. aeruginosa ftsk motor domain, dimeric
110164@WP_062372747@Thermococcus_guaymasensis	4	c2iusB_.4.pdb	1	18	4	223	2.7	PDB header: membrane protein	Chain: B: PDB Molecule: dna translocase ftsk;	PDBTitle: e. coli ftsk motor domain
110164@WP_062372747@Thermococcus_guaymasensis	5	c4kfuC_.5.pdb	1	15	10	225	1.89	PDB header: hydrolase	Chain: C: PDB Molecule: genome packaging ntpase b204;	PDBTitle: structure of the genome packaging ntpase b204 from sulfolobus turreted2 icosahedral virus 2 in complex with amppcp
# Job Description	Rank	Template/Model	Confidence	Sequence ID	Qstart	Qend	Resolution	Template Info
755272@YP_007676201@Micromonas_pusilla_virus_12T	1	c4kfuC_.1.pdb	0.998	17	13	209	1.89	PDB header: hydrolase	Chain: C: PDB Molecule: genome packaging ntpase b204;	PDBTitle: structure of the genome packaging ntpase b204 from sulfolobus turreted2 icosahedral virus 2 in complex with amppcp
# Job Description	Rank	Template/Model	Confidence	Sequence ID	Qstart	Qend	Resolution	Template Info
83868@WP_048151242@Palaeococcus_ferrophilus	1	c4d2iB_.1.pdb	1	19	2	233	2.84	PDB header: hydrolase	Chain: B: PDB Molecule: hera;	PDBTitle: crystal structure of the hera hexameric dna translocase2 from sulfolobus solfataricus bound to amp-pnp
83868@WP_048151242@Palaeococcus_ferrophilus	2	c4kfuC_.2.pdb	1	16	8	227	1.89	PDB header: hydrolase	Chain: C: PDB Molecule: genome packaging ntpase b204;	PDBTitle: structure of the genome packaging ntpase b204 from sulfolobus turreted2 icosahedral virus 2 in complex with amppcp
# Job Description	Rank	Template/Model	Confidence	Sequence ID	Qstart	Qend	Resolution	Template Info
10255@NP_042183@Variola_virus	1	c4kfuC_.1.pdb	0.996	18	14	175	1.89	PDB header: hydrolase	Chain: C: PDB Molecule: genome packaging ntpase b204;	PDBTitle: structure of the genome packaging ntpase b204 from sulfolobus turreted2 icosahedral virus 2 in complex with amppcp
# Job Description	Rank	Template/Model	Confidence	Sequence ID	Qstart	Qend	Resolution	Template Info
1881315@AUR85723.1@Autolykiviridae_1.080.O	1	c4kfuC_.1.pdb	0.995	18	2	158	1.89	PDB header: hydrolase	Chain: C: PDB Molecule: genome packaging ntpase b204;	PDBTitle: structure of the genome packaging ntpase b204 from sulfolobus turreted2 icosahedral virus 2 in complex with amppcp
# Job Description	Rank	Template/Model	Confidence	Sequence ID	Qstart	Qend	Resolution	Template Info
1237085@AFU57275@Candidatus_Nitrososphaera_gargensis_Ga92	1	c4kfuC_.1.pdb	0.979	17	13	155	1.89	PDB header: hydrolase	Chain: C: PDB Molecule: genome packaging ntpase b204;	PDBTitle: structure of the genome packaging ntpase b204 from sulfolobus turreted2 icosahedral virus 2 in complex with amppcp
# Job Description	Rank	Template/Model	Confidence	Sequence ID	Qstart	Qend	Resolution	Template Info
1881268@AUR98302.1@Autolykiviridae_1.249.A	1	c4kfuC_.1.pdb	1	16	3	164	1.89	PDB header: hydrolase	Chain: C: PDB Molecule: genome packaging ntpase b204;	PDBTitle: structure of the genome packaging ntpase b204 from sulfolobus turreted2 icosahedral virus 2 in complex with amppcp
# Job Description	Rank	Template/Model	Confidence	Sequence ID	Qstart	Qend	Resolution	Template Info
55802@WP_056934850@Thermococcus_barophilus	1	c2iuuE_.1.pdb	1	17	4	226	2.9	PDB header: membrane protein	Chain: E: PDB Molecule: dna translocase ftsk;	PDBTitle: p. aeruginosa ftsk motor domain, hexamer
55802@WP_056934850@Thermococcus_barophilus	2	c2iutA_.2.pdb	1	17	4	226	2.25	PDB header: membrane protein	Chain: A: PDB Molecule: dna translocase ftsk;	PDBTitle: p. aeruginosa ftsk motor domain, dimeric
55802@WP_056934850@Thermococcus_barophilus	3	c2iusB_.3.pdb	1	18	4	226	2.7	PDB header: membrane protein	Chain: B: PDB Molecule: dna translocase ftsk;	PDBTitle: e. coli ftsk motor domain
55802@WP_056934850@Thermococcus_barophilus	4	c4nh0A_.4.pdb	1	17	11	195	2.90	PDB header: cell cycle	Chain: A: PDB Molecule: cell divisionftsk/spoiiie;	PDBTitle: cytoplasmic domain of the thermomonospora curvata type vii secretion2 atpase eccc
55802@WP_056934850@Thermococcus_barophilus	5	c4d2iB_.5.pdb	1	20	11	214	2.84	PDB header: hydrolase	Chain: B: PDB Molecule: hera;	PDBTitle: crystal structure of the hera hexameric dna translocase2 from sulfolobus solfataricus bound to amp-pnp
55802@WP_056934850@Thermococcus_barophilus	6	c4kfuC_.6.pdb	1	20	8	222	1.89	PDB header: hydrolase	Chain: C: PDB Molecule: genome packaging ntpase b204;	PDBTitle: structure of the genome packaging ntpase b204 from sulfolobus turreted2 icosahedral virus 2 in complex with amppcp
# Job Description	Rank	Template/Model	Confidence	Sequence ID	Qstart	Qend	Resolution	Template Info
1586714@YP_009174479@Yellowstone_lake_phycodnavirus_2	1	c2iutA_.1.pdb	1	15	11	221	2.25	PDB header: membrane protein	Chain: A: PDB Molecule: dna translocase ftsk;	PDBTitle: p. aeruginosa ftsk motor domain, dimeric
1586714@YP_009174479@Yellowstone_lake_phycodnavirus_2	2	c2iuuE_.2.pdb	1	15	11	221	2.9	PDB header: membrane protein	Chain: E: PDB Molecule: dna translocase ftsk;	PDBTitle: p. aeruginosa ftsk motor domain, hexamer
1586714@YP_009174479@Yellowstone_lake_phycodnavirus_2	3	c2iusB_.3.pdb	1	15	11	221	2.7	PDB header: membrane protein	Chain: B: PDB Molecule: dna translocase ftsk;	PDBTitle: e. coli ftsk motor domain
1586714@YP_009174479@Yellowstone_lake_phycodnavirus_2	4	c4nh0A_.4.pdb	0.999	13	4	173	2.90	PDB header: cell cycle	Chain: A: PDB Molecule: cell divisionftsk/spoiiie;	PDBTitle: cytoplasmic domain of the thermomonospora curvata type vii secretion2 atpase eccc
1586714@YP_009174479@Yellowstone_lake_phycodnavirus_2	5	c4kfuC_.5.pdb	0.999	14	13	211	1.89	PDB header: hydrolase	Chain: C: PDB Molecule: genome packaging ntpase b204;	PDBTitle: structure of the genome packaging ntpase b204 from sulfolobus turreted2 icosahedral virus 2 in complex with amppcp
# Job Description	Rank	Template/Model	Confidence	Sequence ID	Qstart	Qend	Resolution	Template Info
754004@YP_003591106@Sulfolobus_turreted_icosahedral_virus_2	1	c4kfuC_.1.pdb	1	79	1	204	1.89	PDB header: hydrolase	Chain: C: PDB Molecule: genome packaging ntpase b204;	PDBTitle: structure of the genome packaging ntpase b204 from sulfolobus turreted2 icosahedral virus 2 in complex with amppcp
# Job Description	Rank	Template/Model	Confidence	Sequence ID	Qstart	Qend	Resolution	Template Info
83191@NP_048242@Melanoplus_sanguinipes_entomopoxvirus	1	c4kfuC_.1.pdb	0.994	21	12	170	1.89	PDB header: hydrolase	Chain: C: PDB Molecule: genome packaging ntpase b204;	PDBTitle: structure of the genome packaging ntpase b204 from sulfolobus turreted2 icosahedral virus 2 in complex with amppcp
# Job Description	Rank	Template/Model	Confidence	Sequence ID	Qstart	Qend	Resolution	Template Info
1285242@WP_068495798@Magnetospirillum_marisnigri	1	c4kfuC_.1.pdb	1	24	3	196	1.89	PDB header: hydrolase	Chain: C: PDB Molecule: genome packaging ntpase b204;	PDBTitle: structure of the genome packaging ntpase b204 from sulfolobus turreted2 icosahedral virus 2 in complex with amppcp
# Job Description	Rank	Template/Model	Confidence	Sequence ID	Qstart	Qend	Resolution	Template Info
1977640@ARF11162@Klosneuvirus_KNV1	1	c4kfuC_.1.pdb	0.995	14	184	360	1.89	PDB header: hydrolase	Chain: C: PDB Molecule: genome packaging ntpase b204;	PDBTitle: structure of the genome packaging ntpase b204 from sulfolobus turreted2 icosahedral virus 2 in complex with amppcp
# Job Description	Rank	Template/Model	Confidence	Sequence ID	Qstart	Qend	Resolution	Template Info
10658@NP_040689@Enterobacteria_phage_PRD1	1	c4kfuC_.1.pdb	0.995	17	7	207	1.89	PDB header: hydrolase	Chain: C: PDB Molecule: genome packaging ntpase b204;	PDBTitle: structure of the genome packaging ntpase b204 from sulfolobus turreted2 icosahedral virus 2 in complex with amppcp
# Job Description	Rank	Template/Model	Confidence	Sequence ID	Qstart	Qend	Resolution	Template Info
212035@AKI79207.1@Acanthamoeba_polyphaga_mimivirus	1	c4kfuC_.1.pdb	0.991	19	10	182	1.89	PDB header: hydrolase	Chain: C: PDB Molecule: genome packaging ntpase b204;	PDBTitle: structure of the genome packaging ntpase b204 from sulfolobus turreted2 icosahedral virus 2 in complex with amppcp
# Job Description	Rank	Template/Model	Confidence	Sequence ID	Qstart	Qend	Resolution	Template Info
181211@AET42577.1@Emiliania_huxleyi_virus_202	1	c4kfuC_.1.pdb	0.986	18	59	173	1.89	PDB header: hydrolase	Chain: C: PDB Molecule: genome packaging ntpase b204;	PDBTitle: structure of the genome packaging ntpase b204 from sulfolobus turreted2 icosahedral virus 2 in complex with amppcp
# Job Description	Rank	Template/Model	Confidence	Sequence ID	Qstart	Qend	Resolution	Template Info
938080@ADX05765@Organic_Lake_virophage	1	c4kfuC_.1.pdb	0.976	22	62	177	1.89	PDB header: hydrolase	Chain: C: PDB Molecule: genome packaging ntpase b204;	PDBTitle: structure of the genome packaging ntpase b204 from sulfolobus turreted2 icosahedral virus 2 in complex with amppcp
# Job Description	Rank	Template/Model	Confidence	Sequence ID	Qstart	Qend	Resolution	Template Info
97195@BAB69884@Heterosigma_akashiwo_virus_01	1	c4nh0A_.1.pdb	1	20	21	174	2.90	PDB header: cell cycle	Chain: A: PDB Molecule: cell divisionftsk/spoiiie;	PDBTitle: cytoplasmic domain of the thermomonospora curvata type vii secretion2 atpase eccc
97195@BAB69884@Heterosigma_akashiwo_virus_01	2	c2iuuE_.2.pdb	1	18	21	174	2.9	PDB header: membrane protein	Chain: E: PDB Molecule: dna translocase ftsk;	PDBTitle: p. aeruginosa ftsk motor domain, hexamer
97195@BAB69884@Heterosigma_akashiwo_virus_01	3	c2iutA_.3.pdb	1	18	21	174	2.25	PDB header: membrane protein	Chain: A: PDB Molecule: dna translocase ftsk;	PDBTitle: p. aeruginosa ftsk motor domain, dimeric
97195@BAB69884@Heterosigma_akashiwo_virus_01	4	c2iusB_.4.pdb	1	14	21	174	2.7	PDB header: membrane protein	Chain: B: PDB Molecule: dna translocase ftsk;	PDBTitle: e. coli ftsk motor domain
97195@BAB69884@Heterosigma_akashiwo_virus_01	5	c4kfuC_.5.pdb	0.999	19	21	218	1.89	PDB header: hydrolase	Chain: C: PDB Molecule: genome packaging ntpase b204;	PDBTitle: structure of the genome packaging ntpase b204 from sulfolobus turreted2 icosahedral virus 2 in complex with amppcp
# Job Description	Rank	Template/Model	Confidence	Sequence ID	Qstart	Qend	Resolution	Template Info
1185766@SFN65064@Thioclava_dalianensis	1	c4d2iB_.1.pdb	1	19	7	224	2.84	PDB header: hydrolase	Chain: B: PDB Molecule: hera;	PDBTitle: crystal structure of the hera hexameric dna translocase2 from sulfolobus solfataricus bound to amp-pnp
1185766@SFN65064@Thioclava_dalianensis	2	c2iuuE_.2.pdb	1	20	5	207	2.9	PDB header: membrane protein	Chain: E: PDB Molecule: dna translocase ftsk;	PDBTitle: p. aeruginosa ftsk motor domain, hexamer
1185766@SFN65064@Thioclava_dalianensis	3	c2iutA_.3.pdb	1	20	5	207	2.25	PDB header: membrane protein	Chain: A: PDB Molecule: dna translocase ftsk;	PDBTitle: p. aeruginosa ftsk motor domain, dimeric
1185766@SFN65064@Thioclava_dalianensis	4	c2iusB_.4.pdb	1	16	5	210	2.7	PDB header: membrane protein	Chain: B: PDB Molecule: dna translocase ftsk;	PDBTitle: e. coli ftsk motor domain
1185766@SFN65064@Thioclava_dalianensis	5	c4nh0A_.5.pdb	1	15	5	182	2.90	PDB header: cell cycle	Chain: A: PDB Molecule: cell divisionftsk/spoiiie;	PDBTitle: cytoplasmic domain of the thermomonospora curvata type vii secretion2 atpase eccc
1185766@SFN65064@Thioclava_dalianensis	6	c4kfuC_.6.pdb	0.999	18	5	202	1.89	PDB header: hydrolase	Chain: C: PDB Molecule: genome packaging ntpase b204;	PDBTitle: structure of the genome packaging ntpase b204 from sulfolobus turreted2 icosahedral virus 2 in complex with amppcp
# Job Description	Rank	Template/Model	Confidence	Sequence ID	Qstart	Qend	Resolution	Template Info
1639348@WP_085372973.1@Magnetospirillum_sp_ME-1	1	c2iuuE_.1.pdb	1	22	4	198	2.9	PDB header: membrane protein	Chain: E: PDB Molecule: dna translocase ftsk;	PDBTitle: p. aeruginosa ftsk motor domain, hexamer
1639348@WP_085372973.1@Magnetospirillum_sp_ME-1	2	c2iutA_.2.pdb	1	22	4	198	2.25	PDB header: membrane protein	Chain: A: PDB Molecule: dna translocase ftsk;	PDBTitle: p. aeruginosa ftsk motor domain, dimeric
1639348@WP_085372973.1@Magnetospirillum_sp_ME-1	3	c2iusB_.3.pdb	1	20	4	198	2.7	PDB header: membrane protein	Chain: B: PDB Molecule: dna translocase ftsk;	PDBTitle: e. coli ftsk motor domain
1639348@WP_085372973.1@Magnetospirillum_sp_ME-1	4	c4nh0A_.4.pdb	1	20	4	198	2.90	PDB header: cell cycle	Chain: A: PDB Molecule: cell divisionftsk/spoiiie;	PDBTitle: cytoplasmic domain of the thermomonospora curvata type vii secretion2 atpase eccc
1639348@WP_085372973.1@Magnetospirillum_sp_ME-1	5	c4kfuC_.5.pdb	1	26	3	195	1.89	PDB header: hydrolase	Chain: C: PDB Molecule: genome packaging ntpase b204;	PDBTitle: structure of the genome packaging ntpase b204 from sulfolobus turreted2 icosahedral virus 2 in complex with amppcp
# Job Description	Rank	Template/Model	Confidence	Sequence ID	Qstart	Qend	Resolution	Template Info
1801692@OGW22915.1@Nitrospirae_bacterium_GWB2_47_37	1	c4kfuC_.1.pdb	1	20	2	188	1.89	PDB header: hydrolase	Chain: C: PDB Molecule: genome packaging ntpase b204;	PDBTitle: structure of the genome packaging ntpase b204 from sulfolobus turreted2 icosahedral virus 2 in complex with amppcp
# Job Description	Rank	Template/Model	Confidence	Sequence ID	Qstart	Qend	Resolution	Template Info
269145@YP_025021@Sulfolobus_turreted_icosahedral_virus_1	1	c4kfuC_.1.pdb	0.997	91	1	157	1.89	PDB header: hydrolase	Chain: C: PDB Molecule: genome packaging ntpase b204;	PDBTitle: structure of the genome packaging ntpase b204 from sulfolobus turreted2 icosahedral virus 2 in complex with amppcp
# Job Description	Rank	Template/Model	Confidence	Sequence ID	Qstart	Qend	Resolution	Template Info
10497@AJL34092.1@African_swine_fever_virus	1	c4kfuC_.1.pdb	0.92	20	23	257	1.89	PDB header: hydrolase	Chain: C: PDB Molecule: genome packaging ntpase b204;	PDBTitle: structure of the genome packaging ntpase b204 from sulfolobus turreted2 icosahedral virus 2 in complex with amppcp
# Job Description	Rank	Template/Model	Confidence	Sequence ID	Qstart	Qend	Resolution	Template Info
543939@YP_002122364@Sputnik_virophage	1	d1tf7a1.1.pdb	0.975	20	57	241	2.80	PDB header: circadian clock protein	Chain: A: PDB Molecule: kaic;	PDBTitle: crystal structure of circadian clock protein kaic
543939@YP_002122364@Sputnik_virophage	2	c2r2aB_.2.pdb	0.964	18	55	225	1.82	PDB header: toxin	Chain: B: PDB Molecule: uncharacterized protein;	PDBTitle: crystal structure of n-terminal domain of zonular occludens toxin from2 neisseria meningitidis
543939@YP_002122364@Sputnik_virophage	3	c2gesA_.3.pdb	0.964	25	58	93	2.40	PDB header: transferase	Chain: A: PDB Molecule: pantothenate kinase;	PDBTitle: pantothenate kinase from mycobacterium tuberculosis (mtpank) in2 complex with a coenzyme a derivative, form-i (rt)
543939@YP_002122364@Sputnik_virophage	4	c3tqcB_.4.pdb	0.961	28	58	93	2.30	PDB header: transferase	Chain: B: PDB Molecule: pantothenate kinase;	PDBTitle: structure of the pantothenate kinase (coaa) from coxiella burnetii
# Job Description	Rank	Template/Model	Confidence	Sequence ID	Qstart	Qend	Resolution	Template Info
10661@NP_049900@Pseudoalteromonas_phage_PM2	1	c2iuuE_.1.pdb	1	23	17	212	2.9	PDB header: membrane protein	Chain: E: PDB Molecule: dna translocase ftsk;	PDBTitle: p. aeruginosa ftsk motor domain, hexamer
10661@NP_049900@Pseudoalteromonas_phage_PM2	2	c2iutA_.2.pdb	1	23	17	212	2.25	PDB header: membrane protein	Chain: A: PDB Molecule: dna translocase ftsk;	PDBTitle: p. aeruginosa ftsk motor domain, dimeric
10661@NP_049900@Pseudoalteromonas_phage_PM2	3	c2iusB_.3.pdb	1	22	17	212	2.7	PDB header: membrane protein	Chain: B: PDB Molecule: dna translocase ftsk;	PDBTitle: e. coli ftsk motor domain
10661@NP_049900@Pseudoalteromonas_phage_PM2	4	c4nh0A_.4.pdb	1	17	18	216	2.90	PDB header: cell cycle	Chain: A: PDB Molecule: cell divisionftsk/spoiiie;	PDBTitle: cytoplasmic domain of the thermomonospora curvata type vii secretion2 atpase eccc
10661@NP_049900@Pseudoalteromonas_phage_PM2	5	c4d2iB_.5.pdb	1	23	3	210	2.84	PDB header: hydrolase	Chain: B: PDB Molecule: hera;	PDBTitle: crystal structure of the hera hexameric dna translocase2 from sulfolobus solfataricus bound to amp-pnp
10661@NP_049900@Pseudoalteromonas_phage_PM2	6	c4lyaA_.6.pdb	0.999	14	17	177	2.45	PDB header: cell cycle	Chain: A: PDB Molecule: uncharacterized protein;	PDBTitle: essc (atpases 2 and 3) from geobacillus thermodenitrificans (semet)
10661@NP_049900@Pseudoalteromonas_phage_PM2	7	c4kfuC_.7.pdb	0.999	13	17	206	1.89	PDB header: hydrolase	Chain: C: PDB Molecule: genome packaging ntpase b204;	PDBTitle: structure of the genome packaging ntpase b204 from sulfolobus turreted2 icosahedral virus 2 in complex with amppcp
# Job Description	Rank	Template/Model	Confidence	Sequence ID	Qstart	Qend	Resolution	Template Info
1278261@AGE56423@Paramecium_bursaria_Chlorella_virus_NE-JV-1	1	c4kfuC_.1.pdb	0.996	18	13	210	1.89	PDB header: hydrolase	Chain: C: PDB Molecule: genome packaging ntpase b204;	PDBTitle: structure of the genome packaging ntpase b204 from sulfolobus turreted2 icosahedral virus 2 in complex with amppcp
# Job Description	Rank	Template/Model	Confidence	Sequence ID	Qstart	Qend	Resolution	Template Info
Polinton_1_DY	1	c4kfuC_.1.pdb	0.991	13	11	193	1.89	PDB header: hydrolase	Chain: C: PDB Molecule: genome packaging ntpase b204;	PDBTitle: structure of the genome packaging ntpase b204 from sulfolobus turreted2 icosahedral virus 2 in complex with amppcp
# Job Description	Rank	Template/Model	Confidence	Sequence ID	Qstart	Qend	Resolution	Template Info
1477405@AIB51863.1@Faustovirus	1	c4kfuC_.1.pdb	0.974	16	37	279	1.89	PDB header: hydrolase	Chain: C: PDB Molecule: genome packaging ntpase b204;	PDBTitle: structure of the genome packaging ntpase b204 from sulfolobus turreted2 icosahedral virus 2 in complex with amppcp
# Job Description	Rank	Template/Model	Confidence	Sequence ID	Qstart	Qend	Resolution	Template Info
1489064@WP_082130367@Kiloniella_spongiae	1	c2iutA_.1.pdb	1	19	2	233	2.25	PDB header: membrane protein	Chain: A: PDB Molecule: dna translocase ftsk;	PDBTitle: p. aeruginosa ftsk motor domain, dimeric
1489064@WP_082130367@Kiloniella_spongiae	2	c2iuuE_.2.pdb	1	19	2	233	2.9	PDB header: membrane protein	Chain: E: PDB Molecule: dna translocase ftsk;	PDBTitle: p. aeruginosa ftsk motor domain, hexamer
1489064@WP_082130367@Kiloniella_spongiae	3	c2iusB_.3.pdb	1	17	2	233	2.7	PDB header: membrane protein	Chain: B: PDB Molecule: dna translocase ftsk;	PDBTitle: e. coli ftsk motor domain
1489064@WP_082130367@Kiloniella_spongiae	4	c4nh0A_.4.pdb	1	19	2	233	2.90	PDB header: cell cycle	Chain: A: PDB Molecule: cell divisionftsk/spoiiie;	PDBTitle: cytoplasmic domain of the thermomonospora curvata type vii secretion2 atpase eccc
1489064@WP_082130367@Kiloniella_spongiae	5	c4d2iB_.5.pdb	1	20	13	224	2.84	PDB header: hydrolase	Chain: B: PDB Molecule: hera;	PDBTitle: crystal structure of the hera hexameric dna translocase2 from sulfolobus solfataricus bound to amp-pnp
1489064@WP_082130367@Kiloniella_spongiae	6	c4n1aE_.6.pdb	1	20	11	234	3.24	PDB header: protein binding/protein binding	Chain: E: PDB Molecule: cell divisionftsk/spoiiie;	PDBTitle: thermomonospora curvata eccc (atpases 2 and 3) in complex with a2 signal sequence peptide
1489064@WP_082130367@Kiloniella_spongiae	7	c4lyaA_.7.pdb	1	17	10	226	2.45	PDB header: cell cycle	Chain: A: PDB Molecule: uncharacterized protein;	PDBTitle: essc (atpases 2 and 3) from geobacillus thermodenitrificans (semet)
1489064@WP_082130367@Kiloniella_spongiae	8	c4kfuC_.8.pdb	1	16	17	233	1.89	PDB header: hydrolase	Chain: C: PDB Molecule: genome packaging ntpase b204;	PDBTitle: structure of the genome packaging ntpase b204 from sulfolobus turreted2 icosahedral virus 2 in complex with amppcp
# Job Description	Rank	Template/Model	Confidence	Sequence ID	Qstart	Qend	Resolution	Template Info
62099@YP_009001608@Anomala_cuprea_entomopoxvirus	1	c4kfuC_.1.pdb	0.995	12	11	214	1.89	PDB header: hydrolase	Chain: C: PDB Molecule: genome packaging ntpase b204;	PDBTitle: structure of the genome packaging ntpase b204 from sulfolobus turreted2 icosahedral virus 2 in complex with amppcp
# Job Description	Rank	Template/Model	Confidence	Sequence ID	Qstart	Qend	Resolution	Template Info
1881303@AUR83912.1@Autolykiviridae_1.044.O	1	c4kfuC_.1.pdb	0.995	17	2	158	1.89	PDB header: hydrolase	Chain: C: PDB Molecule: genome packaging ntpase b204;	PDBTitle: structure of the genome packaging ntpase b204 from sulfolobus turreted2 icosahedral virus 2 in complex with amppcp
# Job Description	Rank	Template/Model	Confidence	Sequence ID	Qstart	Qend	Resolution	Template Info
488124@WP_067047589@Methanofollis_ethanolicus	1	c2iuuE_.1.pdb	1	21	3	213	2.9	PDB header: membrane protein	Chain: E: PDB Molecule: dna translocase ftsk;	PDBTitle: p. aeruginosa ftsk motor domain, hexamer
488124@WP_067047589@Methanofollis_ethanolicus	2	c2iutA_.2.pdb	1	21	3	213	2.25	PDB header: membrane protein	Chain: A: PDB Molecule: dna translocase ftsk;	PDBTitle: p. aeruginosa ftsk motor domain, dimeric
488124@WP_067047589@Methanofollis_ethanolicus	3	c4d2iB_.3.pdb	1	19	1	230	2.84	PDB header: hydrolase	Chain: B: PDB Molecule: hera;	PDBTitle: crystal structure of the hera hexameric dna translocase2 from sulfolobus solfataricus bound to amp-pnp
488124@WP_067047589@Methanofollis_ethanolicus	4	c2iusB_.4.pdb	1	19	3	228	2.7	PDB header: membrane protein	Chain: B: PDB Molecule: dna translocase ftsk;	PDBTitle: e. coli ftsk motor domain
488124@WP_067047589@Methanofollis_ethanolicus	5	c4kfuC_.5.pdb	1	16	7	215	1.89	PDB header: hydrolase	Chain: C: PDB Molecule: genome packaging ntpase b204;	PDBTitle: structure of the genome packaging ntpase b204 from sulfolobus turreted2 icosahedral virus 2 in complex with amppcp
488124@WP_067047589@Methanofollis_ethanolicus	6	c4nh0A_.6.pdb	0.999	19	3	183	2.90	PDB header: cell cycle	Chain: A: PDB Molecule: cell divisionftsk/spoiiie;	PDBTitle: cytoplasmic domain of the thermomonospora curvata type vii secretion2 atpase eccc
488124@WP_067047589@Methanofollis_ethanolicus	7	c4lyaA_.7.pdb	0.999	13	3	183	2.45	PDB header: cell cycle	Chain: A: PDB Molecule: uncharacterized protein;	PDBTitle: essc (atpases 2 and 3) from geobacillus thermodenitrificans (semet)
488124@WP_067047589@Methanofollis_ethanolicus	8	c4n1aE_.8.pdb	0.999	18	3	179	3.24	PDB header: protein binding/protein binding	Chain: E: PDB Molecule: cell divisionftsk/spoiiie;	PDBTitle: thermomonospora curvata eccc (atpases 2 and 3) in complex with a2 signal sequence peptide
# Job Description	Rank	Template/Model	Confidence	Sequence ID	Qstart	Qend	Resolution	Template Info
1975614@ARK07695@Rhodococcus_phage_Toil	1	c4d2iB_.1.pdb	0.999	14	92	231	2.84	PDB header: hydrolase	Chain: B: PDB Molecule: hera;	PDBTitle: crystal structure of the hera hexameric dna translocase2 from sulfolobus solfataricus bound to amp-pnp
1975614@ARK07695@Rhodococcus_phage_Toil	2	c4kfuC_.2.pdb	0.998	24	123	232	1.89	PDB header: hydrolase	Chain: C: PDB Molecule: genome packaging ntpase b204;	PDBTitle: structure of the genome packaging ntpase b204 from sulfolobus turreted2 icosahedral virus 2 in complex with amppcp
# Job Description	Rank	Template/Model	Confidence	Sequence ID	Qstart	Qend	Resolution	Template Info
1859492@YP_009352595.1@Kaumoebavirus	1	c4kfuC_.1.pdb	0.964	19	41	283	1.89	PDB header: hydrolase	Chain: C: PDB Molecule: genome packaging ntpase b204;	PDBTitle: structure of the genome packaging ntpase b204 from sulfolobus turreted2 icosahedral virus 2 in complex with amppcp
# Job Description	Rank	Template/Model	Confidence	Sequence ID	Qstart	Qend	Resolution	Template Info
1703411@KPK75267@Phycisphaerae_bacterium_SM23_30	1	c4kfuC_.1.pdb	1	19	3	196	1.89	PDB header: hydrolase	Chain: C: PDB Molecule: genome packaging ntpase b204;	PDBTitle: structure of the genome packaging ntpase b204 from sulfolobus turreted2 icosahedral virus 2 in complex with amppcp
# Job Description	Rank	Template/Model	Confidence	Sequence ID	Qstart	Qend	Resolution	Template Info
880160@ADQ91246@Bathycoccus_sp_RCC1105_virus_BpV2	1	c2iuuE_.1.pdb	1	15	12	219	2.9	PDB header: membrane protein	Chain: E: PDB Molecule: dna translocase ftsk;	PDBTitle: p. aeruginosa ftsk motor domain, hexamer
880160@ADQ91246@Bathycoccus_sp_RCC1105_virus_BpV2	2	c2iutA_.2.pdb	1	15	12	219	2.25	PDB header: membrane protein	Chain: A: PDB Molecule: dna translocase ftsk;	PDBTitle: p. aeruginosa ftsk motor domain, dimeric
880160@ADQ91246@Bathycoccus_sp_RCC1105_virus_BpV2	3	c2iusB_.3.pdb	1	16	12	219	2.7	PDB header: membrane protein	Chain: B: PDB Molecule: dna translocase ftsk;	PDBTitle: e. coli ftsk motor domain
880160@ADQ91246@Bathycoccus_sp_RCC1105_virus_BpV2	4	c4nh0A_.4.pdb	1	16	15	175	2.90	PDB header: cell cycle	Chain: A: PDB Molecule: cell divisionftsk/spoiiie;	PDBTitle: cytoplasmic domain of the thermomonospora curvata type vii secretion2 atpase eccc
880160@ADQ91246@Bathycoccus_sp_RCC1105_virus_BpV2	5	c4kfuC_.5.pdb	0.999	19	13	209	1.89	PDB header: hydrolase	Chain: C: PDB Molecule: genome packaging ntpase b204;	PDBTitle: structure of the genome packaging ntpase b204 from sulfolobus turreted2 icosahedral virus 2 in complex with amppcp
880160@ADQ91246@Bathycoccus_sp_RCC1105_virus_BpV2	6	c4lyaA_.6.pdb	0.999	20	12	175	2.45	PDB header: cell cycle	Chain: A: PDB Molecule: uncharacterized protein;	PDBTitle: essc (atpases 2 and 3) from geobacillus thermodenitrificans (semet)
880160@ADQ91246@Bathycoccus_sp_RCC1105_virus_BpV2	7	c4n1aE_.7.pdb	0.998	15	14	158	3.24	PDB header: protein binding/protein binding	Chain: E: PDB Molecule: cell divisionftsk/spoiiie;	PDBTitle: thermomonospora curvata eccc (atpases 2 and 3) in complex with a2 signal sequence peptide
# Job Description	Rank	Template/Model	Confidence	Sequence ID	Qstart	Qend	Resolution	Template Info
65424@BAE96532@Red_seabream_iridovirus	1	c2iuuE_.1.pdb	1	18	2	223	2.9	PDB header: membrane protein	Chain: E: PDB Molecule: dna translocase ftsk;	PDBTitle: p. aeruginosa ftsk motor domain, hexamer
65424@BAE96532@Red_seabream_iridovirus	2	c2iutA_.2.pdb	1	18	2	223	2.25	PDB header: membrane protein	Chain: A: PDB Molecule: dna translocase ftsk;	PDBTitle: p. aeruginosa ftsk motor domain, dimeric
65424@BAE96532@Red_seabream_iridovirus	3	c2iusB_.3.pdb	1	20	2	218	2.7	PDB header: membrane protein	Chain: B: PDB Molecule: dna translocase ftsk;	PDBTitle: e. coli ftsk motor domain
65424@BAE96532@Red_seabream_iridovirus	4	c4nh0A_.4.pdb	1	19	2	170	2.90	PDB header: cell cycle	Chain: A: PDB Molecule: cell divisionftsk/spoiiie;	PDBTitle: cytoplasmic domain of the thermomonospora curvata type vii secretion2 atpase eccc
65424@BAE96532@Red_seabream_iridovirus	5	c4kfuC_.5.pdb	0.999	18	13	206	1.89	PDB header: hydrolase	Chain: C: PDB Molecule: genome packaging ntpase b204;	PDBTitle: structure of the genome packaging ntpase b204 from sulfolobus turreted2 icosahedral virus 2 in complex with amppcp
# Job Description	Rank	Template/Model	Confidence	Sequence ID	Qstart	Qend	Resolution	Template Info
10493@AAA43823@Frog_virus_3	1	c4kfuC_.1.pdb	0.997	18	21	221	1.89	PDB header: hydrolase	Chain: C: PDB Molecule: genome packaging ntpase b204;	PDBTitle: structure of the genome packaging ntpase b204 from sulfolobus turreted2 icosahedral virus 2 in complex with amppcp
# Job Description	Rank	Template/Model	Confidence	Sequence ID	Qstart	Qend	Resolution	Template Info
Polinton_1_DR	1	c4kfuC_.1.pdb	0.993	16	26	204	1.89	PDB header: hydrolase	Chain: C: PDB Molecule: genome packaging ntpase b204;	PDBTitle: structure of the genome packaging ntpase b204 from sulfolobus turreted2 icosahedral virus 2 in complex with amppcp
# Job Description	Rank	Template/Model	Confidence	Sequence ID	Qstart	Qend	Resolution	Template Info
311400@WP_011250307@Thermococcus_kodakarensis	1	c2iutA_.1.pdb	1	20	6	232	2.25	PDB header: membrane protein	Chain: A: PDB Molecule: dna translocase ftsk;	PDBTitle: p. aeruginosa ftsk motor domain, dimeric
311400@WP_011250307@Thermococcus_kodakarensis	2	c2iuuE_.2.pdb	1	20	6	232	2.9	PDB header: membrane protein	Chain: E: PDB Molecule: dna translocase ftsk;	PDBTitle: p. aeruginosa ftsk motor domain, hexamer
311400@WP_011250307@Thermococcus_kodakarensis	3	c2iusB_.3.pdb	1	20	6	232	2.7	PDB header: membrane protein	Chain: B: PDB Molecule: dna translocase ftsk;	PDBTitle: e. coli ftsk motor domain
311400@WP_011250307@Thermococcus_kodakarensis	4	c4d2iB_.4.pdb	1	17	2	233	2.84	PDB header: hydrolase	Chain: B: PDB Molecule: hera;	PDBTitle: crystal structure of the hera hexameric dna translocase2 from sulfolobus solfataricus bound to amp-pnp
311400@WP_011250307@Thermococcus_kodakarensis	5	c4nh0A_.5.pdb	1	16	3	189	2.90	PDB header: cell cycle	Chain: A: PDB Molecule: cell divisionftsk/spoiiie;	PDBTitle: cytoplasmic domain of the thermomonospora curvata type vii secretion2 atpase eccc
311400@WP_011250307@Thermococcus_kodakarensis	6	c4kfuC_.6.pdb	1	16	10	226	1.89	PDB header: hydrolase	Chain: C: PDB Molecule: genome packaging ntpase b204;	PDBTitle: structure of the genome packaging ntpase b204 from sulfolobus turreted2 icosahedral virus 2 in complex with amppcp
# Job Description	Rank	Template/Model	Confidence	Sequence ID	Qstart	Qend	Resolution	Template Info
Archaeal_virus_DEEP_JUN17B	1	c2iuuE_.1.pdb	1	22	1	216	2.9	PDB header: membrane protein	Chain: E: PDB Molecule: dna translocase ftsk;	PDBTitle: p. aeruginosa ftsk motor domain, hexamer
Archaeal_virus_DEEP_JUN17B	2	c2iutA_.2.pdb	1	22	1	216	2.25	PDB header: membrane protein	Chain: A: PDB Molecule: dna translocase ftsk;	PDBTitle: p. aeruginosa ftsk motor domain, dimeric
Archaeal_virus_DEEP_JUN17B	3	c2iusB_.3.pdb	1	19	1	216	2.7	PDB header: membrane protein	Chain: B: PDB Molecule: dna translocase ftsk;	PDBTitle: e. coli ftsk motor domain
Archaeal_virus_DEEP_JUN17B	4	c4nh0A_.4.pdb	1	16	2	216	2.90	PDB header: cell cycle	Chain: A: PDB Molecule: cell divisionftsk/spoiiie;	PDBTitle: cytoplasmic domain of the thermomonospora curvata type vii secretion2 atpase eccc
Archaeal_virus_DEEP_JUN17B	5	c4d2iB_.5.pdb	1	20	7	224	2.84	PDB header: hydrolase	Chain: B: PDB Molecule: hera;	PDBTitle: crystal structure of the hera hexameric dna translocase2 from sulfolobus solfataricus bound to amp-pnp
Archaeal_virus_DEEP_JUN17B	6	c4kfuC_.6.pdb	1	16	4	205	1.89	PDB header: hydrolase	Chain: C: PDB Molecule: genome packaging ntpase b204;	PDBTitle: structure of the genome packaging ntpase b204 from sulfolobus turreted2 icosahedral virus 2 in complex with amppcp
# Job Description	Rank	Template/Model	Confidence	Sequence ID	Qstart	Qend	Resolution	Template Info
129727@NP_958017@Bovine_papular_stomatitis_virus	1	c4kfuC_.1.pdb	0.995	13	15	170	1.89	PDB header: hydrolase	Chain: C: PDB Molecule: genome packaging ntpase b204;	PDBTitle: structure of the genome packaging ntpase b204 from sulfolobus turreted2 icosahedral virus 2 in complex with amppcp
# Job Description	Rank	Template/Model	Confidence	Sequence ID	Qstart	Qend	Resolution	Template Info
28321@NP_064932@Amsacta_moorei_entomopoxvirus	1	c4kfuC_.1.pdb	0.994	15	9	212	1.89	PDB header: hydrolase	Chain: C: PDB Molecule: genome packaging ntpase b204;	PDBTitle: structure of the genome packaging ntpase b204 from sulfolobus turreted2 icosahedral virus 2 in complex with amppcp
# Job Description	Rank	Template/Model	Confidence	Sequence ID	Qstart	Qend	Resolution	Template Info
318594@AAX45587@Enterobacteria_phage_PR3	1	c4kfuC_.1.pdb	0.995	17	7	207	1.89	PDB header: hydrolase	Chain: C: PDB Molecule: genome packaging ntpase b204;	PDBTitle: structure of the genome packaging ntpase b204 from sulfolobus turreted2 icosahedral virus 2 in complex with amppcp
# Job Description	Rank	Template/Model	Confidence	Sequence ID	Qstart	Qend	Resolution	Template Info
113370@YP_762465@Spodoptera_frugiperda_ascovirus_1a	1	c4kfuC_.1.pdb	0.996	17	147	342	1.89	PDB header: hydrolase	Chain: C: PDB Molecule: genome packaging ntpase b204;	PDBTitle: structure of the genome packaging ntpase b204 from sulfolobus turreted2 icosahedral virus 2 in complex with amppcp
# Job Description	Rank	Template/Model	Confidence	Sequence ID	Qstart	Qend	Resolution	Template Info
698757@AFA40844@Pyrobaculum_oguniense_TE7	1	c2iuuE_.1.pdb	1	17	3	223	2.9	PDB header: membrane protein	Chain: E: PDB Molecule: dna translocase ftsk;	PDBTitle: p. aeruginosa ftsk motor domain, hexamer
698757@AFA40844@Pyrobaculum_oguniense_TE7	2	c2iutA_.2.pdb	1	17	3	223	2.25	PDB header: membrane protein	Chain: A: PDB Molecule: dna translocase ftsk;	PDBTitle: p. aeruginosa ftsk motor domain, dimeric
698757@AFA40844@Pyrobaculum_oguniense_TE7	3	c2iusB_.3.pdb	1	17	3	223	2.7	PDB header: membrane protein	Chain: B: PDB Molecule: dna translocase ftsk;	PDBTitle: e. coli ftsk motor domain
698757@AFA40844@Pyrobaculum_oguniense_TE7	4	c4d2iB_.4.pdb	1	22	7	200	2.84	PDB header: hydrolase	Chain: B: PDB Molecule: hera;	PDBTitle: crystal structure of the hera hexameric dna translocase2 from sulfolobus solfataricus bound to amp-pnp
698757@AFA40844@Pyrobaculum_oguniense_TE7	5	c4kfuC_.5.pdb	1	26	3	193	1.89	PDB header: hydrolase	Chain: C: PDB Molecule: genome packaging ntpase b204;	PDBTitle: structure of the genome packaging ntpase b204 from sulfolobus turreted2 icosahedral virus 2 in complex with amppcp
# Job Description	Rank	Template/Model	Confidence	Sequence ID	Qstart	Qend	Resolution	Template Info
35265@YP_009200@Porcine_adenovirus_3	1	c4kfuC_.1.pdb	0.976	19	165	390	1.89	PDB header: hydrolase	Chain: C: PDB Molecule: genome packaging ntpase b204;	PDBTitle: structure of the genome packaging ntpase b204 from sulfolobus turreted2 icosahedral virus 2 in complex with amppcp
# Job Description	Rank	Template/Model	Confidence	Sequence ID	Qstart	Qend	Resolution	Template Info
874272@YP_009051653@Lizard_adenovirus_2	1	c2ja1A_.1.pdb	0.977	20	162	332	2.8	PDB header: transferase	Chain: A: PDB Molecule: thymidine kinase;	PDBTitle: thymidine kinase from b. cereus with ttp bound as phosphate2 donor.
874272@YP_009051653@Lizard_adenovirus_2	2	d2ce7a2.2.pdb	0.972	18	120	362	2.44	PDB header: cell division protein	Chain: A: PDB Molecule: cell division protein ftsh;	PDBTitle: edta treated
874272@YP_009051653@Lizard_adenovirus_2	3	c3zw6B_.3.pdb	0.971	28	143	279	20.00	PDB header: photosynthesis	Chain: B: PDB Molecule: ribulose bisphosphate carboxylase/oxygenase activase 1,	PDBTitle: model of hexameric aaa domain arrangement of green-type rubisco2 activase from tobacco.
874272@YP_009051653@Lizard_adenovirus_2	4	c4b4tK_.4.pdb	0.968	26	120	289	7.40	PDB header: hydrolase	Chain: K: PDB Molecule: 26s protease regulatory subunit 6b homolog;	PDBTitle: near-atomic resolution structural model of the yeast 26s proteasome
874272@YP_009051653@Lizard_adenovirus_2	5	c1xzqA_.5.pdb	0.967	16	72	198	2.90	PDB header: hydrolase	Chain: A: PDB Molecule: probable trna modification gtpase trme;	PDBTitle: structure of the gtp-binding protein trme from thermotoga2 maritima complexed with 5-formyl-thf
# Job Description	Rank	Template/Model	Confidence	Sequence ID	Qstart	Qend	Resolution	Template Info
513550@YP_002302526@Bacillus_virus_AP50	1	c4kfuC_.1.pdb	0.995	18	4	205	1.89	PDB header: hydrolase	Chain: C: PDB Molecule: genome packaging ntpase b204;	PDBTitle: structure of the genome packaging ntpase b204 from sulfolobus turreted2 icosahedral virus 2 in complex with amppcp
# Job Description	Rank	Template/Model	Confidence	Sequence ID	Qstart	Qend	Resolution	Template Info
1408@WP_065098112@Bacillus_pumilus	1	c2iuuE_.1.pdb	1	16	5	211	2.9	PDB header: membrane protein	Chain: E: PDB Molecule: dna translocase ftsk;	PDBTitle: p. aeruginosa ftsk motor domain, hexamer
1408@WP_065098112@Bacillus_pumilus	2	c2iutA_.2.pdb	1	16	5	211	2.25	PDB header: membrane protein	Chain: A: PDB Molecule: dna translocase ftsk;	PDBTitle: p. aeruginosa ftsk motor domain, dimeric
1408@WP_065098112@Bacillus_pumilus	3	c2iusB_.3.pdb	1	16	5	211	2.7	PDB header: membrane protein	Chain: B: PDB Molecule: dna translocase ftsk;	PDBTitle: e. coli ftsk motor domain
1408@WP_065098112@Bacillus_pumilus	4	c4nh0A_.4.pdb	1	16	7	211	2.90	PDB header: cell cycle	Chain: A: PDB Molecule: cell divisionftsk/spoiiie;	PDBTitle: cytoplasmic domain of the thermomonospora curvata type vii secretion2 atpase eccc
1408@WP_065098112@Bacillus_pumilus	5	c4lyaA_.5.pdb	1	12	5	179	2.45	PDB header: cell cycle	Chain: A: PDB Molecule: uncharacterized protein;	PDBTitle: essc (atpases 2 and 3) from geobacillus thermodenitrificans (semet)
1408@WP_065098112@Bacillus_pumilus	6	c4d2iB_.6.pdb	1	18	9	213	2.84	PDB header: hydrolase	Chain: B: PDB Molecule: hera;	PDBTitle: crystal structure of the hera hexameric dna translocase2 from sulfolobus solfataricus bound to amp-pnp
1408@WP_065098112@Bacillus_pumilus	7	c4n1aE_.7.pdb	1	12	7	176	3.24	PDB header: protein binding/protein binding	Chain: E: PDB Molecule: cell divisionftsk/spoiiie;	PDBTitle: thermomonospora curvata eccc (atpases 2 and 3) in complex with a2 signal sequence peptide
1408@WP_065098112@Bacillus_pumilus	8	c4kfuC_.8.pdb	1	18	6	209	1.89	PDB header: hydrolase	Chain: C: PDB Molecule: genome packaging ntpase b204;	PDBTitle: structure of the genome packaging ntpase b204 from sulfolobus turreted2 icosahedral virus 2 in complex with amppcp
# Job Description	Rank	Template/Model	Confidence	Sequence ID	Qstart	Qend	Resolution	Template Info
189830@YP_001552246@Snake_adenovirus_1	1	c2ja1A_.1.pdb	0.975	17	158	328	2.8	PDB header: transferase	Chain: A: PDB Molecule: thymidine kinase;	PDBTitle: thymidine kinase from b. cereus with ttp bound as phosphate2 donor.
189830@YP_001552246@Snake_adenovirus_1	2	c5b57D_.2.pdb	0.972	14	164	317	2.80	PDB header: metal transport	Chain: D: PDB Molecule: hemin import atp-binding protein hmuv;	PDBTitle: inward-facing conformation of abc heme importer bhuuv from2 burkholderia cenocepacia
189830@YP_001552246@Snake_adenovirus_1	3	c3zw6B_.3.pdb	0.968	26	139	275	20.00	PDB header: photosynthesis	Chain: B: PDB Molecule: ribulose bisphosphate carboxylase/oxygenase activase 1,	PDBTitle: model of hexameric aaa domain arrangement of green-type rubisco2 activase from tobacco.
189830@YP_001552246@Snake_adenovirus_1	4	c4nl8E_.4.pdb	0.966	19	161	276	4.08	PDB header: dna binding protein	Chain: E: PDB Molecule: primosome assembly protein pria;	PDBTitle: pria helicase bound to ssb c-terminal tail peptide
189830@YP_001552246@Snake_adenovirus_1	5	c4b4tK_.5.pdb	0.966	27	91	285	7.40	PDB header: hydrolase	Chain: K: PDB Molecule: 26s protease regulatory subunit 6b homolog;	PDBTitle: near-atomic resolution structural model of the yeast 26s proteasome
# Job Description	Rank	Template/Model	Confidence	Sequence ID	Qstart	Qend	Resolution	Template Info
SJR_1282967@YP_007761602@Haloarcula_hispanica_virus_PH1	1	c2iuuE_.1.pdb	1	21	1	230	2.9	PDB header: membrane protein	Chain: E: PDB Molecule: dna translocase ftsk;	PDBTitle: p. aeruginosa ftsk motor domain, hexamer
SJR_1282967@YP_007761602@Haloarcula_hispanica_virus_PH1	2	c2iutA_.2.pdb	1	21	1	230	2.25	PDB header: membrane protein	Chain: A: PDB Molecule: dna translocase ftsk;	PDBTitle: p. aeruginosa ftsk motor domain, dimeric
SJR_1282967@YP_007761602@Haloarcula_hispanica_virus_PH1	3	c2iusB_.3.pdb	1	19	1	230	2.7	PDB header: membrane protein	Chain: B: PDB Molecule: dna translocase ftsk;	PDBTitle: e. coli ftsk motor domain
SJR_1282967@YP_007761602@Haloarcula_hispanica_virus_PH1	4	c4d2iB_.4.pdb	1	17	3	236	2.84	PDB header: hydrolase	Chain: B: PDB Molecule: hera;	PDBTitle: crystal structure of the hera hexameric dna translocase2 from sulfolobus solfataricus bound to amp-pnp
SJR_1282967@YP_007761602@Haloarcula_hispanica_virus_PH1	5	c4nh0A_.5.pdb	1	15	2	222	2.90	PDB header: cell cycle	Chain: A: PDB Molecule: cell divisionftsk/spoiiie;	PDBTitle: cytoplasmic domain of the thermomonospora curvata type vii secretion2 atpase eccc
SJR_1282967@YP_007761602@Haloarcula_hispanica_virus_PH1	6	c4kfuC_.6.pdb	1	18	2	210	1.89	PDB header: hydrolase	Chain: C: PDB Molecule: genome packaging ntpase b204;	PDBTitle: structure of the genome packaging ntpase b204 from sulfolobus turreted2 icosahedral virus 2 in complex with amppcp
# Job Description	Rank	Template/Model	Confidence	Sequence ID	Qstart	Qend	Resolution	Template Info
47680@YP_068059@Tree_shrew_adenovirus_1	1	c2ja1A_.1.pdb	0.975	23	159	334	2.8	PDB header: transferase	Chain: A: PDB Molecule: thymidine kinase;	PDBTitle: thymidine kinase from b. cereus with ttp bound as phosphate2 donor.
47680@YP_068059@Tree_shrew_adenovirus_1	2	c5b57D_.2.pdb	0.974	16	165	322	2.80	PDB header: metal transport	Chain: D: PDB Molecule: hemin import atp-binding protein hmuv;	PDBTitle: inward-facing conformation of abc heme importer bhuuv from2 burkholderia cenocepacia
47680@YP_068059@Tree_shrew_adenovirus_1	3	d2ce7a2.3.pdb	0.97	19	114	376	2.44	PDB header: cell division protein	Chain: A: PDB Molecule: cell division protein ftsh;	PDBTitle: edta treated
47680@YP_068059@Tree_shrew_adenovirus_1	4	c5mvfA_.4.pdb	0.969	11	122	200	3.27	PDB header: endocytosis	Chain: A: PDB Molecule: eh domain-containing protein 4;	PDBTitle: active structure of ehd4 complexed with adp
47680@YP_068059@Tree_shrew_adenovirus_1	5	c2d3wB_.5.pdb	0.968	18	165	321	2.50	PDB header: biosynthetic protein	Chain: B: PDB Molecule: probable atp-dependent transporter sufc;	PDBTitle: crystal structure of escherichia coli sufc, an atpase2 compenent of the suf iron-sulfur cluster assembly machinery
# Job Description	Rank	Template/Model	Confidence	Sequence ID	Qstart	Qend	Resolution	Template Info
663237@YP_008433307@Bacillus_phage_Wip1	1	c4kfuC_.1.pdb	0.995	18	4	206	1.89	PDB header: hydrolase	Chain: C: PDB Molecule: genome packaging ntpase b204;	PDBTitle: structure of the genome packaging ntpase b204 from sulfolobus turreted2 icosahedral virus 2 in complex with amppcp
# Job Description	Rank	Template/Model	Confidence	Sequence ID	Qstart	Qend	Resolution	Template Info
2034281@WP_098624583@Bacillus_sp_AFS075034	1	c2iuuE_.1.pdb	1	17	1	210	2.9	PDB header: membrane protein	Chain: E: PDB Molecule: dna translocase ftsk;	PDBTitle: p. aeruginosa ftsk motor domain, hexamer
2034281@WP_098624583@Bacillus_sp_AFS075034	2	c2iutA_.2.pdb	1	17	1	210	2.25	PDB header: membrane protein	Chain: A: PDB Molecule: dna translocase ftsk;	PDBTitle: p. aeruginosa ftsk motor domain, dimeric
2034281@WP_098624583@Bacillus_sp_AFS075034	3	c2iusB_.3.pdb	1	16	1	210	2.7	PDB header: membrane protein	Chain: B: PDB Molecule: dna translocase ftsk;	PDBTitle: e. coli ftsk motor domain
2034281@WP_098624583@Bacillus_sp_AFS075034	4	c4nh0A_.4.pdb	1	14	9	210	2.90	PDB header: cell cycle	Chain: A: PDB Molecule: cell divisionftsk/spoiiie;	PDBTitle: cytoplasmic domain of the thermomonospora curvata type vii secretion2 atpase eccc
2034281@WP_098624583@Bacillus_sp_AFS075034	5	c4lyaA_.5.pdb	1	16	1	204	2.45	PDB header: cell cycle	Chain: A: PDB Molecule: uncharacterized protein;	PDBTitle: essc (atpases 2 and 3) from geobacillus thermodenitrificans (semet)
2034281@WP_098624583@Bacillus_sp_AFS075034	6	c4n1aE_.6.pdb	1	14	9	202	3.24	PDB header: protein binding/protein binding	Chain: E: PDB Molecule: cell divisionftsk/spoiiie;	PDBTitle: thermomonospora curvata eccc (atpases 2 and 3) in complex with a2 signal sequence peptide
2034281@WP_098624583@Bacillus_sp_AFS075034	7	c4kfuC_.7.pdb	1	22	5	199	1.89	PDB header: hydrolase	Chain: C: PDB Molecule: genome packaging ntpase b204;	PDBTitle: structure of the genome packaging ntpase b204 from sulfolobus turreted2 icosahedral virus 2 in complex with amppcp
# Job Description	Rank	Template/Model	Confidence	Sequence ID	Qstart	Qend	Resolution	Template Info
1923976@YP_009328901@Simian_mastadenovirus_WIV19	1	c5b57D_.1.pdb	0.974	18	166	336	2.80	PDB header: metal transport	Chain: D: PDB Molecule: hemin import atp-binding protein hmuv;	PDBTitle: inward-facing conformation of abc heme importer bhuuv from2 burkholderia cenocepacia
1923976@YP_009328901@Simian_mastadenovirus_WIV19	2	c4kfuC_.2.pdb	0.974	18	166	391	1.89	PDB header: hydrolase	Chain: C: PDB Molecule: genome packaging ntpase b204;	PDBTitle: structure of the genome packaging ntpase b204 from sulfolobus turreted2 icosahedral virus 2 in complex with amppcp
# Job Description	Rank	Template/Model	Confidence	Sequence ID	Qstart	Qend	Resolution	Template Info
1144311@WP_007784041@Brevibacillus_sp_CF112	1	c2iuuE_.1.pdb	1	20	8	213	2.9	PDB header: membrane protein	Chain: E: PDB Molecule: dna translocase ftsk;	PDBTitle: p. aeruginosa ftsk motor domain, hexamer
1144311@WP_007784041@Brevibacillus_sp_CF112	2	c2iutA_.2.pdb	1	20	8	213	2.25	PDB header: membrane protein	Chain: A: PDB Molecule: dna translocase ftsk;	PDBTitle: p. aeruginosa ftsk motor domain, dimeric
1144311@WP_007784041@Brevibacillus_sp_CF112	3	c2iusB_.3.pdb	1	20	8	213	2.7	PDB header: membrane protein	Chain: B: PDB Molecule: dna translocase ftsk;	PDBTitle: e. coli ftsk motor domain
1144311@WP_007784041@Brevibacillus_sp_CF112	4	c4nh0A_.4.pdb	1	19	7	211	2.90	PDB header: cell cycle	Chain: A: PDB Molecule: cell divisionftsk/spoiiie;	PDBTitle: cytoplasmic domain of the thermomonospora curvata type vii secretion2 atpase eccc
1144311@WP_007784041@Brevibacillus_sp_CF112	5	c4lyaA_.5.pdb	1	13	9	202	2.45	PDB header: cell cycle	Chain: A: PDB Molecule: uncharacterized protein;	PDBTitle: essc (atpases 2 and 3) from geobacillus thermodenitrificans (semet)
1144311@WP_007784041@Brevibacillus_sp_CF112	6	c4kfuC_.6.pdb	1	16	9	210	1.89	PDB header: hydrolase	Chain: C: PDB Molecule: genome packaging ntpase b204;	PDBTitle: structure of the genome packaging ntpase b204 from sulfolobus turreted2 icosahedral virus 2 in complex with amppcp
# Job Description	Rank	Template/Model	Confidence	Sequence ID	Qstart	Qend	Resolution	Template Info
307240@YP_224111@Bacillus_phage_GIL16c	1	c2iuuE_.1.pdb	1	18	3	212	2.9	PDB header: membrane protein	Chain: E: PDB Molecule: dna translocase ftsk;	PDBTitle: p. aeruginosa ftsk motor domain, hexamer
307240@YP_224111@Bacillus_phage_GIL16c	2	c2iutA_.2.pdb	1	18	3	212	2.25	PDB header: membrane protein	Chain: A: PDB Molecule: dna translocase ftsk;	PDBTitle: p. aeruginosa ftsk motor domain, dimeric
307240@YP_224111@Bacillus_phage_GIL16c	3	c2iusB_.3.pdb	1	18	3	211	2.7	PDB header: membrane protein	Chain: B: PDB Molecule: dna translocase ftsk;	PDBTitle: e. coli ftsk motor domain
307240@YP_224111@Bacillus_phage_GIL16c	4	c4nh0A_.4.pdb	1	12	8	211	2.90	PDB header: cell cycle	Chain: A: PDB Molecule: cell divisionftsk/spoiiie;	PDBTitle: cytoplasmic domain of the thermomonospora curvata type vii secretion2 atpase eccc
307240@YP_224111@Bacillus_phage_GIL16c	5	c4lyaA_.5.pdb	1	13	3	211	2.45	PDB header: cell cycle	Chain: A: PDB Molecule: uncharacterized protein;	PDBTitle: essc (atpases 2 and 3) from geobacillus thermodenitrificans (semet)
307240@YP_224111@Bacillus_phage_GIL16c	6	c4n1aE_.6.pdb	1	15	8	202	3.24	PDB header: protein binding/protein binding	Chain: E: PDB Molecule: cell divisionftsk/spoiiie;	PDBTitle: thermomonospora curvata eccc (atpases 2 and 3) in complex with a2 signal sequence peptide
307240@YP_224111@Bacillus_phage_GIL16c	7	c4kfuC_.7.pdb	1	15	4	212	1.89	PDB header: hydrolase	Chain: C: PDB Molecule: genome packaging ntpase b204;	PDBTitle: structure of the genome packaging ntpase b204 from sulfolobus turreted2 icosahedral virus 2 in complex with amppcp
# Job Description	Rank	Template/Model	Confidence	Sequence ID	Qstart	Qend	Resolution	Template Info
SJR_1735722@YP_009272833@Haloarcula_californiae_icosahedral_virus_1	1	c4d2iB_.1.pdb	1	19	2	235	2.84	PDB header: hydrolase	Chain: B: PDB Molecule: hera;	PDBTitle: crystal structure of the hera hexameric dna translocase2 from sulfolobus solfataricus bound to amp-pnp
SJR_1735722@YP_009272833@Haloarcula_californiae_icosahedral_virus_1	2	c2iuuE_.2.pdb	1	19	1	230	2.9	PDB header: membrane protein	Chain: E: PDB Molecule: dna translocase ftsk;	PDBTitle: p. aeruginosa ftsk motor domain, hexamer
SJR_1735722@YP_009272833@Haloarcula_californiae_icosahedral_virus_1	3	c2iutA_.3.pdb	1	19	1	230	2.25	PDB header: membrane protein	Chain: A: PDB Molecule: dna translocase ftsk;	PDBTitle: p. aeruginosa ftsk motor domain, dimeric
SJR_1735722@YP_009272833@Haloarcula_californiae_icosahedral_virus_1	4	c2iusB_.4.pdb	1	19	1	230	2.7	PDB header: membrane protein	Chain: B: PDB Molecule: dna translocase ftsk;	PDBTitle: e. coli ftsk motor domain
SJR_1735722@YP_009272833@Haloarcula_californiae_icosahedral_virus_1	5	c4nh0A_.5.pdb	1	15	2	222	2.90	PDB header: cell cycle	Chain: A: PDB Molecule: cell divisionftsk/spoiiie;	PDBTitle: cytoplasmic domain of the thermomonospora curvata type vii secretion2 atpase eccc
SJR_1735722@YP_009272833@Haloarcula_californiae_icosahedral_virus_1	6	c4kfuC_.6.pdb	1	16	2	216	1.89	PDB header: hydrolase	Chain: C: PDB Molecule: genome packaging ntpase b204;	PDBTitle: structure of the genome packaging ntpase b204 from sulfolobus turreted2 icosahedral virus 2 in complex with amppcp
# Job Description	Rank	Template/Model	Confidence	Sequence ID	Qstart	Qend	Resolution	Template Info
86664@WP_025907173@Bacillus_flexus	1	c2iuuE_.1.pdb	1	15	4	220	2.9	PDB header: membrane protein	Chain: E: PDB Molecule: dna translocase ftsk;	PDBTitle: p. aeruginosa ftsk motor domain, hexamer
86664@WP_025907173@Bacillus_flexus	2	c2iutA_.2.pdb	1	15	4	220	2.25	PDB header: membrane protein	Chain: A: PDB Molecule: dna translocase ftsk;	PDBTitle: p. aeruginosa ftsk motor domain, dimeric
86664@WP_025907173@Bacillus_flexus	3	c2iusB_.3.pdb	1	16	4	220	2.7	PDB header: membrane protein	Chain: B: PDB Molecule: dna translocase ftsk;	PDBTitle: e. coli ftsk motor domain
86664@WP_025907173@Bacillus_flexus	4	c4nh0A_.4.pdb	1	19	3	220	2.90	PDB header: cell cycle	Chain: A: PDB Molecule: cell divisionftsk/spoiiie;	PDBTitle: cytoplasmic domain of the thermomonospora curvata type vii secretion2 atpase eccc
86664@WP_025907173@Bacillus_flexus	5	c4lyaA_.5.pdb	1	15	4	220	2.45	PDB header: cell cycle	Chain: A: PDB Molecule: uncharacterized protein;	PDBTitle: essc (atpases 2 and 3) from geobacillus thermodenitrificans (semet)
86664@WP_025907173@Bacillus_flexus	6	c4n1aE_.6.pdb	1	12	4	209	3.24	PDB header: protein binding/protein binding	Chain: E: PDB Molecule: cell divisionftsk/spoiiie;	PDBTitle: thermomonospora curvata eccc (atpases 2 and 3) in complex with a2 signal sequence peptide
86664@WP_025907173@Bacillus_flexus	7	c4kfuC_.7.pdb	1	16	6	217	1.89	PDB header: hydrolase	Chain: C: PDB Molecule: genome packaging ntpase b204;	PDBTitle: structure of the genome packaging ntpase b204 from sulfolobus turreted2 icosahedral virus 2 in complex with amppcp
# Job Description	Rank	Template/Model	Confidence	Sequence ID	Qstart	Qend	Resolution	Template Info
1788434@YP_009272874@Bat_mastadenovirus_WIV12	1	c2ja1A_.1.pdb	0.975	24	42	217	2.8	PDB header: transferase	Chain: A: PDB Molecule: thymidine kinase;	PDBTitle: thymidine kinase from b. cereus with ttp bound as phosphate2 donor.
1788434@YP_009272874@Bat_mastadenovirus_WIV12	2	c5b57D_.2.pdb	0.974	15	48	205	2.80	PDB header: metal transport	Chain: D: PDB Molecule: hemin import atp-binding protein hmuv;	PDBTitle: inward-facing conformation of abc heme importer bhuuv from2 burkholderia cenocepacia
1788434@YP_009272874@Bat_mastadenovirus_WIV12	3	c5mvfA_.3.pdb	0.969	11	5	83	3.27	PDB header: endocytosis	Chain: A: PDB Molecule: eh domain-containing protein 4;	PDBTitle: active structure of ehd4 complexed with adp
1788434@YP_009272874@Bat_mastadenovirus_WIV12	4	c2d3wB_.4.pdb	0.968	19	48	204	2.50	PDB header: biosynthetic protein	Chain: B: PDB Molecule: probable atp-dependent transporter sufc;	PDBTitle: crystal structure of escherichia coli sufc, an atpase2 compenent of the suf iron-sulfur cluster assembly machinery
1788434@YP_009272874@Bat_mastadenovirus_WIV12	5	c2d2fA_.5.pdb	0.967	17	48	205	1.90	PDB header: protein binding	Chain: A: PDB Molecule: sufc protein;	PDBTitle: crystal structure of atypical cytoplasmic abc-atpase sufc from thermus2 thermophilus hb8
1788434@YP_009272874@Bat_mastadenovirus_WIV12	6	d1l7vc_.6.pdb	0.966	14	48	204	3.20	PDB header: transport protein/hydrolase	Chain: C: PDB Molecule: vitamin b12 transport atp-binding protein btud;	PDBTitle: bacterial abc transporter involved in b12 uptake
1788434@YP_009272874@Bat_mastadenovirus_WIV12	7	c4hluC_.7.pdb	0.966	20	48	205	2.70	PDB header: hydrolase	Chain: C: PDB Molecule: energy-coupling factor transporter atp-binding protein	PDBTitle: structure of the ecfa-a' heterodimer bound to adp
1788434@YP_009272874@Bat_mastadenovirus_WIV12	8	d2ce7a2.8.pdb	0.965	19	18	259	2.44	PDB header: cell division protein	Chain: A: PDB Molecule: cell division protein ftsh;	PDBTitle: edta treated
# Job Description	Rank	Template/Model	Confidence	Sequence ID	Qstart	Qend	Resolution	Template Info
SJR_1714272@YP_003169720@Thermus_virus_P23-77	1	c4kfuC_.1.pdb	0.995	20	9	189	1.89	PDB header: hydrolase	Chain: C: PDB Molecule: genome packaging ntpase b204;	PDBTitle: structure of the genome packaging ntpase b204 from sulfolobus turreted2 icosahedral virus 2 in complex with amppcp
# Job Description	Rank	Template/Model	Confidence	Sequence ID	Qstart	Qend	Resolution	Template Info
10535@ALB78203@unidentified_adenovirus	1	c2ja1A_.1.pdb	0.972	15	75	197	2.8	PDB header: transferase	Chain: A: PDB Molecule: thymidine kinase;	PDBTitle: thymidine kinase from b. cereus with ttp bound as phosphate2 donor.
10535@ALB78203@unidentified_adenovirus	2	c5b57D_.2.pdb	0.971	14	81	249	2.80	PDB header: metal transport	Chain: D: PDB Molecule: hemin import atp-binding protein hmuv;	PDBTitle: inward-facing conformation of abc heme importer bhuuv from2 burkholderia cenocepacia
10535@ALB78203@unidentified_adenovirus	3	c2d2fA_.3.pdb	0.968	18	81	236	1.90	PDB header: protein binding	Chain: A: PDB Molecule: sufc protein;	PDBTitle: crystal structure of atypical cytoplasmic abc-atpase sufc from thermus2 thermophilus hb8
10535@ALB78203@unidentified_adenovirus	4	c5udbD_.4.pdb	0.968	15	52	214	3.90	PDB header: replication	Chain: D: PDB Molecule: origin recognition complex subunit 4;	PDBTitle: structural basis of mcm2-7 replicative helicase loading by orc-cdc62 and cdt1
10535@ALB78203@unidentified_adenovirus	5	d2ce7a2.5.pdb	0.967	18	33	242	2.44	PDB header: cell division protein	Chain: A: PDB Molecule: cell division protein ftsh;	PDBTitle: edta treated
10535@ALB78203@unidentified_adenovirus	6	c2d3wB_.6.pdb	0.967	15	81	249	2.50	PDB header: biosynthetic protein	Chain: B: PDB Molecule: probable atp-dependent transporter sufc;	PDBTitle: crystal structure of escherichia coli sufc, an atpase2 compenent of the suf iron-sulfur cluster assembly machinery
10535@ALB78203@unidentified_adenovirus	7	c4xgcD_.7.pdb	0.967	20	52	223	3.50	PDB header: dna binding protein	Chain: D: PDB Molecule: origin recognition complex subunit 4;	PDBTitle: crystal structure of the eukaryotic origin recognition complex
10535@ALB78203@unidentified_adenovirus	8	c3zw6B_.8.pdb	0.967	30	58	196	20.00	PDB header: photosynthesis	Chain: B: PDB Molecule: ribulose bisphosphate carboxylase/oxygenase activase 1,	PDBTitle: model of hexameric aaa domain arrangement of green-type rubisco2 activase from tobacco.
10535@ALB78203@unidentified_adenovirus	9	c4kfuC_.9.pdb	0.966	21	81	121	1.89	PDB header: hydrolase	Chain: C: PDB Molecule: genome packaging ntpase b204;	PDBTitle: structure of the genome packaging ntpase b204 from sulfolobus turreted2 icosahedral virus 2 in complex with amppcp
10535@ALB78203@unidentified_adenovirus	10	c3geiB_.10.pdb	0.965	16	7	101	3.40	PDB header: hydrolase	Chain: B: PDB Molecule: trna modification gtpase mnme;	PDBTitle: crystal structure of mnme from chlorobium tepidum in complex2 with gcp
10535@ALB78203@unidentified_adenovirus	11	d1w5sa2.11.pdb	0.965	14	52	237	2.4	PDB header: replication	Chain: A: PDB Molecule: origin recognition complex subunit 2 orc2;	PDBTitle: structure of the aeropyrum pernix orc2 protein (adp form)
10535@ALB78203@unidentified_adenovirus	12	c4n1aE_.12.pdb	0.964	22	73	214	3.24	PDB header: protein binding/protein binding	Chain: E: PDB Molecule: cell divisionftsk/spoiiie;	PDBTitle: thermomonospora curvata eccc (atpases 2 and 3) in complex with a2 signal sequence peptide
10535@ALB78203@unidentified_adenovirus	13	c6djqA_.13.pdb	0.964	20	43	116	3.10	PDB header: hydrolase	Chain: A: PDB Molecule: vps1 gtpase-bse;	PDBTitle: vps1 gtpase-bse fusion complexed with gdp.alf4-
10535@ALB78203@unidentified_adenovirus	14	d1qzxa3.14.pdb	0.964	19	71	129	4.00	PDB header: signaling protein	Chain: A: PDB Molecule: signal recognition 54 kda protein;	PDBTitle: crystal structure of the complete core of archaeal srp and2 implications for inter-domain communication
10535@ALB78203@unidentified_adenovirus	15	d1ls1a2.15.pdb	0.964	13	77	130	1.10	PDB header: protein transport	Chain: A: PDB Molecule: signal recognition particle protein;	PDBTitle: t. aquaticus ffh ng domain at 1.1a resolution
10535@ALB78203@unidentified_adenovirus	16	c3gehA_.16.pdb	0.964	14	8	111	3.20	PDB header: hydrolase	Chain: A: PDB Molecule: trna modification gtpase mnme;	PDBTitle: crystal structure of mnme from nostoc in complex with gdp, folinic2 acid and zn
10535@ALB78203@unidentified_adenovirus	17	c4nh0A_.17.pdb	0.963	25	67	121	2.90	PDB header: cell cycle	Chain: A: PDB Molecule: cell divisionftsk/spoiiie;	PDBTitle: cytoplasmic domain of the thermomonospora curvata type vii secretion2 atpase eccc
10535@ALB78203@unidentified_adenovirus	18	c2pjzA_.18.pdb	0.963	15	70	249	1.90	PDB header: structural genomics, unknown function	Chain: A: PDB Molecule: hypothetical protein st1066;	PDBTitle: the crystal structure of putative cobalt transport atp-2 binding protein (cbio-2), st1066
10535@ALB78203@unidentified_adenovirus	19	d1a1va1.19.pdb	0.962	17	81	197	2.20	PDB header: hydrolase/dna	Chain: A: PDB Molecule: protein (ns3 protein);	PDBTitle: hepatitis c virus ns3 helicase domain complexed with single2 stranded sdna
10535@ALB78203@unidentified_adenovirus	20	d1d2na_.20.pdb	0.962	26	76	197	1.75	PDB header: hexamerization domain	Chain: A: PDB Molecule: n-ethylmaleimide-sensitive fusion protein;	PDBTitle: d2 domain of n-ethylmaleimide-sensitive fusion protein
# Job Description	Rank	Template/Model	Confidence	Sequence ID	Qstart	Qend	Resolution	Template Info
SJR_57705@WP_126967128@Halomicrobium_mukohataei	1	c2iuuE_.1.pdb	1	21	2	238	2.9	PDB header: membrane protein	Chain: E: PDB Molecule: dna translocase ftsk;	PDBTitle: p. aeruginosa ftsk motor domain, hexamer
SJR_57705@WP_126967128@Halomicrobium_mukohataei	2	c2iutA_.2.pdb	1	21	2	238	2.25	PDB header: membrane protein	Chain: A: PDB Molecule: dna translocase ftsk;	PDBTitle: p. aeruginosa ftsk motor domain, dimeric
SJR_57705@WP_126967128@Halomicrobium_mukohataei	3	c2iusB_.3.pdb	1	18	2	242	2.7	PDB header: membrane protein	Chain: B: PDB Molecule: dna translocase ftsk;	PDBTitle: e. coli ftsk motor domain
SJR_57705@WP_126967128@Halomicrobium_mukohataei	4	c4nh0A_.4.pdb	1	16	2	216	2.90	PDB header: cell cycle	Chain: A: PDB Molecule: cell divisionftsk/spoiiie;	PDBTitle: cytoplasmic domain of the thermomonospora curvata type vii secretion2 atpase eccc
SJR_57705@WP_126967128@Halomicrobium_mukohataei	5	c4d2iB_.5.pdb	1	21	2	219	2.84	PDB header: hydrolase	Chain: B: PDB Molecule: hera;	PDBTitle: crystal structure of the hera hexameric dna translocase2 from sulfolobus solfataricus bound to amp-pnp
SJR_57705@WP_126967128@Halomicrobium_mukohataei	6	c4lyaA_.6.pdb	1	12	2	208	2.45	PDB header: cell cycle	Chain: A: PDB Molecule: uncharacterized protein;	PDBTitle: essc (atpases 2 and 3) from geobacillus thermodenitrificans (semet)
SJR_57705@WP_126967128@Halomicrobium_mukohataei	7	c4n1aE_.7.pdb	1	17	2	200	3.24	PDB header: protein binding/protein binding	Chain: E: PDB Molecule: cell divisionftsk/spoiiie;	PDBTitle: thermomonospora curvata eccc (atpases 2 and 3) in complex with a2 signal sequence peptide
SJR_57705@WP_126967128@Halomicrobium_mukohataei	8	c4kfuC_.8.pdb	1	19	2	201	1.89	PDB header: hydrolase	Chain: C: PDB Molecule: genome packaging ntpase b204;	PDBTitle: structure of the genome packaging ntpase b204 from sulfolobus turreted2 icosahedral virus 2 in complex with amppcp
# Job Description	Rank	Template/Model	Confidence	Sequence ID	Qstart	Qend	Resolution	Template Info
SJR_453847@WP_049970559@Haladaptatus_cibarius	1	c4d2iB_.1.pdb	1	20	3	238	2.84	PDB header: hydrolase	Chain: B: PDB Molecule: hera;	PDBTitle: crystal structure of the hera hexameric dna translocase2 from sulfolobus solfataricus bound to amp-pnp
SJR_453847@WP_049970559@Haladaptatus_cibarius	2	c2iuuE_.2.pdb	1	20	1	220	2.9	PDB header: membrane protein	Chain: E: PDB Molecule: dna translocase ftsk;	PDBTitle: p. aeruginosa ftsk motor domain, hexamer
SJR_453847@WP_049970559@Haladaptatus_cibarius	3	c4nh0A_.3.pdb	1	16	2	231	2.90	PDB header: cell cycle	Chain: A: PDB Molecule: cell divisionftsk/spoiiie;	PDBTitle: cytoplasmic domain of the thermomonospora curvata type vii secretion2 atpase eccc
SJR_453847@WP_049970559@Haladaptatus_cibarius	4	c2iutA_.4.pdb	1	20	1	220	2.25	PDB header: membrane protein	Chain: A: PDB Molecule: dna translocase ftsk;	PDBTitle: p. aeruginosa ftsk motor domain, dimeric
SJR_453847@WP_049970559@Haladaptatus_cibarius	5	c2iusB_.5.pdb	1	20	1	220	2.7	PDB header: membrane protein	Chain: B: PDB Molecule: dna translocase ftsk;	PDBTitle: e. coli ftsk motor domain
SJR_453847@WP_049970559@Haladaptatus_cibarius	6	c4kfuC_.6.pdb	1	20	3	220	1.89	PDB header: hydrolase	Chain: C: PDB Molecule: genome packaging ntpase b204;	PDBTitle: structure of the genome packaging ntpase b204 from sulfolobus turreted2 icosahedral virus 2 in complex with amppcp
# Job Description	Rank	Template/Model	Confidence	Sequence ID	Qstart	Qend	Resolution	Template Info
1714377@ALE15294@Bottlenose_dolphin_adenovirus_1	1	c2ja1A_.1.pdb	0.974	21	152	327	2.8	PDB header: transferase	Chain: A: PDB Molecule: thymidine kinase;	PDBTitle: thymidine kinase from b. cereus with ttp bound as phosphate2 donor.
1714377@ALE15294@Bottlenose_dolphin_adenovirus_1	2	c5b57D_.2.pdb	0.974	17	158	315	2.80	PDB header: metal transport	Chain: D: PDB Molecule: hemin import atp-binding protein hmuv;	PDBTitle: inward-facing conformation of abc heme importer bhuuv from2 burkholderia cenocepacia
1714377@ALE15294@Bottlenose_dolphin_adenovirus_1	3	c5mvfA_.3.pdb	0.97	11	115	193	3.27	PDB header: endocytosis	Chain: A: PDB Molecule: eh domain-containing protein 4;	PDBTitle: active structure of ehd4 complexed with adp
1714377@ALE15294@Bottlenose_dolphin_adenovirus_1	4	c2d3wB_.4.pdb	0.968	17	158	314	2.50	PDB header: biosynthetic protein	Chain: B: PDB Molecule: probable atp-dependent transporter sufc;	PDBTitle: crystal structure of escherichia coli sufc, an atpase2 compenent of the suf iron-sulfur cluster assembly machinery
1714377@ALE15294@Bottlenose_dolphin_adenovirus_1	5	c2d2fA_.5.pdb	0.967	15	158	315	1.90	PDB header: protein binding	Chain: A: PDB Molecule: sufc protein;	PDBTitle: crystal structure of atypical cytoplasmic abc-atpase sufc from thermus2 thermophilus hb8
1714377@ALE15294@Bottlenose_dolphin_adenovirus_1	6	c4hluC_.6.pdb	0.966	18	158	315	2.70	PDB header: hydrolase	Chain: C: PDB Molecule: energy-coupling factor transporter atp-binding protein	PDBTitle: structure of the ecfa-a' heterodimer bound to adp
1714377@ALE15294@Bottlenose_dolphin_adenovirus_1	7	d2ce7a2.7.pdb	0.965	19	119	369	2.44	PDB header: cell division protein	Chain: A: PDB Molecule: cell division protein ftsh;	PDBTitle: edta treated
1714377@ALE15294@Bottlenose_dolphin_adenovirus_1	8	c4n1aE_.8.pdb	0.964	18	150	309	3.24	PDB header: protein binding/protein binding	Chain: E: PDB Molecule: cell divisionftsk/spoiiie;	PDBTitle: thermomonospora curvata eccc (atpases 2 and 3) in complex with a2 signal sequence peptide
1714377@ALE15294@Bottlenose_dolphin_adenovirus_1	9	c5udbD_.9.pdb	0.963	13	153	291	3.90	PDB header: replication	Chain: D: PDB Molecule: origin recognition complex subunit 4;	PDBTitle: structural basis of mcm2-7 replicative helicase loading by orc-cdc62 and cdt1
1714377@ALE15294@Bottlenose_dolphin_adenovirus_1	10	d1w5sa2.10.pdb	0.963	15	156	311	2.4	PDB header: replication	Chain: A: PDB Molecule: origin recognition complex subunit 2 orc2;	PDBTitle: structure of the aeropyrum pernix orc2 protein (adp form)
1714377@ALE15294@Bottlenose_dolphin_adenovirus_1	11	c4hziA_.11.pdb	0.963	16	158	328	1.85	PDB header: transport protein	Chain: A: PDB Molecule: abc transporter atp-binding protein;	PDBTitle: crystal structure of the leptospira interrogans atpase subunit of an2 orphan abc transporter
1714377@ALE15294@Bottlenose_dolphin_adenovirus_1	12	c3zw6B_.12.pdb	0.963	30	154	273	20.00	PDB header: photosynthesis	Chain: B: PDB Molecule: ribulose bisphosphate carboxylase/oxygenase activase 1,	PDBTitle: model of hexameric aaa domain arrangement of green-type rubisco2 activase from tobacco.
1714377@ALE15294@Bottlenose_dolphin_adenovirus_1	13	c4xgcD_.13.pdb	0.962	12	153	300	3.50	PDB header: dna binding protein	Chain: D: PDB Molecule: origin recognition complex subunit 4;	PDBTitle: crystal structure of the eukaryotic origin recognition complex
1714377@ALE15294@Bottlenose_dolphin_adenovirus_1	14	c4nl8E_.14.pdb	0.962	13	155	274	4.08	PDB header: dna binding protein	Chain: E: PDB Molecule: primosome assembly protein pria;	PDBTitle: pria helicase bound to ssb c-terminal tail peptide
1714377@ALE15294@Bottlenose_dolphin_adenovirus_1	15	d1l7vc_.15.pdb	0.962	16	158	314	3.20	PDB header: transport protein/hydrolase	Chain: C: PDB Molecule: vitamin b12 transport atp-binding protein btud;	PDBTitle: bacterial abc transporter involved in b12 uptake
1714377@ALE15294@Bottlenose_dolphin_adenovirus_1	16	d1qzxa3.16.pdb	0.962	16	148	206	4.00	PDB header: signaling protein	Chain: A: PDB Molecule: signal recognition 54 kda protein;	PDBTitle: crystal structure of the complete core of archaeal srp and2 implications for inter-domain communication
1714377@ALE15294@Bottlenose_dolphin_adenovirus_1	17	d1cr2a_.17.pdb	0.961	16	146	312	2.30	PDB header: transferase	Chain: A: PDB Molecule: dna primase/helicase;	PDBTitle: crystal structure of the helicase domain of the gene 42 protein of bacteriophage t7: complex with datp
1714377@ALE15294@Bottlenose_dolphin_adenovirus_1	18	d1ls1a2.18.pdb	0.961	10	154	207	1.10	PDB header: protein transport	Chain: A: PDB Molecule: signal recognition particle protein;	PDBTitle: t. aquaticus ffh ng domain at 1.1a resolution
1714377@ALE15294@Bottlenose_dolphin_adenovirus_1	19	c1q57G_.19.pdb	0.961	16	69	312	3.45	PDB header: transferase	Chain: G: PDB Molecule: dna primase/helicase;	PDBTitle: the crystal structure of the bifunctional primase-helicase of2 bacteriophage t7
1714377@ALE15294@Bottlenose_dolphin_adenovirus_1	20	c3tqcB_.20.pdb	0.961	20	107	218	2.30	PDB header: transferase	Chain: B: PDB Molecule: pantothenate kinase;	PDBTitle: structure of the pantothenate kinase (coaa) from coxiella burnetii
# Job Description	Rank	Template/Model	Confidence	Sequence ID	Qstart	Qend	Resolution	Template Info
1402@WP_061577966@Bacillus_licheniformis	1	c2iuuE_.1.pdb	1	20	5	212	2.9	PDB header: membrane protein	Chain: E: PDB Molecule: dna translocase ftsk;	PDBTitle: p. aeruginosa ftsk motor domain, hexamer
1402@WP_061577966@Bacillus_licheniformis	2	c2iutA_.2.pdb	1	20	5	212	2.25	PDB header: membrane protein	Chain: A: PDB Molecule: dna translocase ftsk;	PDBTitle: p. aeruginosa ftsk motor domain, dimeric
1402@WP_061577966@Bacillus_licheniformis	3	c2iusB_.3.pdb	1	18	5	212	2.7	PDB header: membrane protein	Chain: B: PDB Molecule: dna translocase ftsk;	PDBTitle: e. coli ftsk motor domain
1402@WP_061577966@Bacillus_licheniformis	4	c4nh0A_.4.pdb	1	14	7	212	2.90	PDB header: cell cycle	Chain: A: PDB Molecule: cell divisionftsk/spoiiie;	PDBTitle: cytoplasmic domain of the thermomonospora curvata type vii secretion2 atpase eccc
1402@WP_061577966@Bacillus_licheniformis	5	c4lyaA_.5.pdb	1	14	6	212	2.45	PDB header: cell cycle	Chain: A: PDB Molecule: uncharacterized protein;	PDBTitle: essc (atpases 2 and 3) from geobacillus thermodenitrificans (semet)
1402@WP_061577966@Bacillus_licheniformis	6	c4n1aE_.6.pdb	1	15	2	203	3.24	PDB header: protein binding/protein binding	Chain: E: PDB Molecule: cell divisionftsk/spoiiie;	PDBTitle: thermomonospora curvata eccc (atpases 2 and 3) in complex with a2 signal sequence peptide
1402@WP_061577966@Bacillus_licheniformis	7	c4kfuC_.7.pdb	1	20	6	211	1.89	PDB header: hydrolase	Chain: C: PDB Molecule: genome packaging ntpase b204;	PDBTitle: structure of the genome packaging ntpase b204 from sulfolobus turreted2 icosahedral virus 2 in complex with amppcp
# Job Description	Rank	Template/Model	Confidence	Sequence ID	Qstart	Qend	Resolution	Template Info
1968887@YP_009389489@Squirrel_adenovirus_1	1	c5b57D_.1.pdb	0.973	13	138	308	2.80	PDB header: metal transport	Chain: D: PDB Molecule: hemin import atp-binding protein hmuv;	PDBTitle: inward-facing conformation of abc heme importer bhuuv from2 burkholderia cenocepacia
1968887@YP_009389489@Squirrel_adenovirus_1	2	c2ja1A_.2.pdb	0.973	25	132	307	2.8	PDB header: transferase	Chain: A: PDB Molecule: thymidine kinase;	PDBTitle: thymidine kinase from b. cereus with ttp bound as phosphate2 donor.
1968887@YP_009389489@Squirrel_adenovirus_1	3	c2d3wB_.3.pdb	0.97	18	127	308	2.50	PDB header: biosynthetic protein	Chain: B: PDB Molecule: probable atp-dependent transporter sufc;	PDBTitle: crystal structure of escherichia coli sufc, an atpase2 compenent of the suf iron-sulfur cluster assembly machinery
1968887@YP_009389489@Squirrel_adenovirus_1	4	c2d2fA_.4.pdb	0.968	15	127	295	1.90	PDB header: protein binding	Chain: A: PDB Molecule: sufc protein;	PDBTitle: crystal structure of atypical cytoplasmic abc-atpase sufc from thermus2 thermophilus hb8
1968887@YP_009389489@Squirrel_adenovirus_1	5	c4hziA_.5.pdb	0.968	16	127	308	1.85	PDB header: transport protein	Chain: A: PDB Molecule: abc transporter atp-binding protein;	PDBTitle: crystal structure of the leptospira interrogans atpase subunit of an2 orphan abc transporter
1968887@YP_009389489@Squirrel_adenovirus_1	6	d2ce7a2.6.pdb	0.967	21	93	349	2.44	PDB header: cell division protein	Chain: A: PDB Molecule: cell division protein ftsh;	PDBTitle: edta treated
1968887@YP_009389489@Squirrel_adenovirus_1	7	c4n1aE_.7.pdb	0.967	19	130	289	3.24	PDB header: protein binding/protein binding	Chain: E: PDB Molecule: cell divisionftsk/spoiiie;	PDBTitle: thermomonospora curvata eccc (atpases 2 and 3) in complex with a2 signal sequence peptide
1968887@YP_009389489@Squirrel_adenovirus_1	8	c4hluC_.8.pdb	0.967	19	127	295	2.70	PDB header: hydrolase	Chain: C: PDB Molecule: energy-coupling factor transporter atp-binding protein	PDBTitle: structure of the ecfa-a' heterodimer bound to adp
1968887@YP_009389489@Squirrel_adenovirus_1	9	c5udbD_.9.pdb	0.966	15	133	271	3.90	PDB header: replication	Chain: D: PDB Molecule: origin recognition complex subunit 4;	PDBTitle: structural basis of mcm2-7 replicative helicase loading by orc-cdc62 and cdt1
1968887@YP_009389489@Squirrel_adenovirus_1	10	c5mvfA_.10.pdb	0.966	10	95	173	3.27	PDB header: endocytosis	Chain: A: PDB Molecule: eh domain-containing protein 4;	PDBTitle: active structure of ehd4 complexed with adp
1968887@YP_009389489@Squirrel_adenovirus_1	11	c3zw6B_.11.pdb	0.965	40	136	253	20.00	PDB header: photosynthesis	Chain: B: PDB Molecule: ribulose bisphosphate carboxylase/oxygenase activase 1,	PDBTitle: model of hexameric aaa domain arrangement of green-type rubisco2 activase from tobacco.
1968887@YP_009389489@Squirrel_adenovirus_1	12	d1cr2a_.12.pdb	0.965	14	103	292	2.30	PDB header: transferase	Chain: A: PDB Molecule: dna primase/helicase;	PDBTitle: crystal structure of the helicase domain of the gene 42 protein of bacteriophage t7: complex with datp
1968887@YP_009389489@Squirrel_adenovirus_1	13	c2pjzA_.13.pdb	0.964	13	127	308	1.90	PDB header: structural genomics, unknown function	Chain: A: PDB Molecule: hypothetical protein st1066;	PDBTitle: the crystal structure of putative cobalt transport atp-2 binding protein (cbio-2), st1066
1968887@YP_009389489@Squirrel_adenovirus_1	14	d1ls1a2.14.pdb	0.964	13	134	187	1.10	PDB header: protein transport	Chain: A: PDB Molecule: signal recognition particle protein;	PDBTitle: t. aquaticus ffh ng domain at 1.1a resolution
1968887@YP_009389489@Squirrel_adenovirus_1	15	d1w5sa2.15.pdb	0.964	15	136	291	2.4	PDB header: replication	Chain: A: PDB Molecule: origin recognition complex subunit 2 orc2;	PDBTitle: structure of the aeropyrum pernix orc2 protein (adp form)
1968887@YP_009389489@Squirrel_adenovirus_1	16	c4nh0A_.16.pdb	0.963	31	121	172	2.90	PDB header: cell cycle	Chain: A: PDB Molecule: cell divisionftsk/spoiiie;	PDBTitle: cytoplasmic domain of the thermomonospora curvata type vii secretion2 atpase eccc
1968887@YP_009389489@Squirrel_adenovirus_1	17	d1qzxa3.17.pdb	0.963	19	128	186	4.00	PDB header: signaling protein	Chain: A: PDB Molecule: signal recognition 54 kda protein;	PDBTitle: crystal structure of the complete core of archaeal srp and2 implications for inter-domain communication
1968887@YP_009389489@Squirrel_adenovirus_1	18	d1sxjc2.18.pdb	0.963	30	72	158	2.85	PDB header: replication	Chain: C: PDB Molecule: activator 1 40 kda subunit;	PDBTitle: crystal structure of the eukaryotic clamp loader (replication factor2 c, rfc) bound to the dna sliding clamp (proliferating cell nuclear3 antigen, pcna)
1968887@YP_009389489@Squirrel_adenovirus_1	19	d1l7vc_.19.pdb	0.963	12	138	294	3.20	PDB header: transport protein/hydrolase	Chain: C: PDB Molecule: vitamin b12 transport atp-binding protein btud;	PDBTitle: bacterial abc transporter involved in b12 uptake
1968887@YP_009389489@Squirrel_adenovirus_1	20	d1g6ha_.20.pdb	0.962	18	127	308	1.60	PDB header: transport protein	Chain: A: PDB Molecule: high-affinity branched-chain amino acid	PDBTitle: crystal structure of the adp conformation of mj1267, an atp-2 binding cassette of an abc transporter
# Job Description	Rank	Template/Model	Confidence	Sequence ID	Qstart	Qend	Resolution	Template Info
SJR_884155@WP_119341505@Meiothermus_hypogaeus	1	c4kfuC_.1.pdb	0.995	25	9	189	1.89	PDB header: hydrolase	Chain: C: PDB Molecule: genome packaging ntpase b204;	PDBTitle: structure of the genome packaging ntpase b204 from sulfolobus turreted2 icosahedral virus 2 in complex with amppcp
# Job Description	Rank	Template/Model	Confidence	Sequence ID	Qstart	Qend	Resolution	Template Info
764030@YP_009047093@Pigeon_adenovirus_1	1	d2ce7a2.1.pdb	0.977	21	55	309	2.44	PDB header: cell division protein	Chain: A: PDB Molecule: cell division protein ftsh;	PDBTitle: edta treated
764030@YP_009047093@Pigeon_adenovirus_1	2	c5b57D_.2.pdb	0.975	16	99	256	2.80	PDB header: metal transport	Chain: D: PDB Molecule: hemin import atp-binding protein hmuv;	PDBTitle: inward-facing conformation of abc heme importer bhuuv from2 burkholderia cenocepacia
764030@YP_009047093@Pigeon_adenovirus_1	3	c2ja1A_.3.pdb	0.972	21	93	215	2.8	PDB header: transferase	Chain: A: PDB Molecule: thymidine kinase;	PDBTitle: thymidine kinase from b. cereus with ttp bound as phosphate2 donor.
764030@YP_009047093@Pigeon_adenovirus_1	4	c5mpaL_.4.pdb	0.971	18	55	261	4.50	PDB header: hydrolase	Chain: L: PDB Molecule: 26s protease subunit rpt4;	PDBTitle: 26s proteasome in presence of atp (s2)
764030@YP_009047093@Pigeon_adenovirus_1	5	c4xgcD_.5.pdb	0.97	19	70	241	3.50	PDB header: dna binding protein	Chain: D: PDB Molecule: origin recognition complex subunit 4;	PDBTitle: crystal structure of the eukaryotic origin recognition complex
# Job Description	Rank	Template/Model	Confidence	Sequence ID	Qstart	Qend	Resolution	Template Info
SJR_326574@YP_271874@Haloarcula_hispanica_virus_SH1	1	c2iuuE_.1.pdb	1	23	1	230	2.9	PDB header: membrane protein	Chain: E: PDB Molecule: dna translocase ftsk;	PDBTitle: p. aeruginosa ftsk motor domain, hexamer
SJR_326574@YP_271874@Haloarcula_hispanica_virus_SH1	2	c2iutA_.2.pdb	1	23	1	230	2.25	PDB header: membrane protein	Chain: A: PDB Molecule: dna translocase ftsk;	PDBTitle: p. aeruginosa ftsk motor domain, dimeric
SJR_326574@YP_271874@Haloarcula_hispanica_virus_SH1	3	c2iusB_.3.pdb	1	21	1	230	2.7	PDB header: membrane protein	Chain: B: PDB Molecule: dna translocase ftsk;	PDBTitle: e. coli ftsk motor domain
SJR_326574@YP_271874@Haloarcula_hispanica_virus_SH1	4	c4d2iB_.4.pdb	1	17	3	235	2.84	PDB header: hydrolase	Chain: B: PDB Molecule: hera;	PDBTitle: crystal structure of the hera hexameric dna translocase2 from sulfolobus solfataricus bound to amp-pnp
SJR_326574@YP_271874@Haloarcula_hispanica_virus_SH1	5	c4nh0A_.5.pdb	1	16	2	226	2.90	PDB header: cell cycle	Chain: A: PDB Molecule: cell divisionftsk/spoiiie;	PDBTitle: cytoplasmic domain of the thermomonospora curvata type vii secretion2 atpase eccc
SJR_326574@YP_271874@Haloarcula_hispanica_virus_SH1	6	c4kfuC_.6.pdb	1	18	2	217	1.89	PDB header: hydrolase	Chain: C: PDB Molecule: genome packaging ntpase b204;	PDBTitle: structure of the genome packaging ntpase b204 from sulfolobus turreted2 icosahedral virus 2 in complex with amppcp
# Job Description	Rank	Template/Model	Confidence	Sequence ID	Qstart	Qend	Resolution	Template Info
236750@NP_943760@Bacillus_phage_Bam35c	1	c2iuuE_.1.pdb	1	17	3	209	2.9	PDB header: membrane protein	Chain: E: PDB Molecule: dna translocase ftsk;	PDBTitle: p. aeruginosa ftsk motor domain, hexamer
236750@NP_943760@Bacillus_phage_Bam35c	2	c2iutA_.2.pdb	1	17	3	209	2.25	PDB header: membrane protein	Chain: A: PDB Molecule: dna translocase ftsk;	PDBTitle: p. aeruginosa ftsk motor domain, dimeric
236750@NP_943760@Bacillus_phage_Bam35c	3	c2iusB_.3.pdb	1	19	1	209	2.7	PDB header: membrane protein	Chain: B: PDB Molecule: dna translocase ftsk;	PDBTitle: e. coli ftsk motor domain
236750@NP_943760@Bacillus_phage_Bam35c	4	c4nh0A_.4.pdb	1	18	8	209	2.90	PDB header: cell cycle	Chain: A: PDB Molecule: cell divisionftsk/spoiiie;	PDBTitle: cytoplasmic domain of the thermomonospora curvata type vii secretion2 atpase eccc
236750@NP_943760@Bacillus_phage_Bam35c	5	c4lyaA_.5.pdb	1	15	3	211	2.45	PDB header: cell cycle	Chain: A: PDB Molecule: uncharacterized protein;	PDBTitle: essc (atpases 2 and 3) from geobacillus thermodenitrificans (semet)
236750@NP_943760@Bacillus_phage_Bam35c	6	c4n1aE_.6.pdb	1	14	3	203	3.24	PDB header: protein binding/protein binding	Chain: E: PDB Molecule: cell divisionftsk/spoiiie;	PDBTitle: thermomonospora curvata eccc (atpases 2 and 3) in complex with a2 signal sequence peptide
236750@NP_943760@Bacillus_phage_Bam35c	7	c4kfuC_.7.pdb	1	16	4	212	1.89	PDB header: hydrolase	Chain: C: PDB Molecule: genome packaging ntpase b204;	PDBTitle: structure of the genome packaging ntpase b204 from sulfolobus turreted2 icosahedral virus 2 in complex with amppcp
# Job Description	Rank	Template/Model	Confidence	Sequence ID	Qstart	Qend	Resolution	Template Info
SJR_1154689@YP_005352793@Haloarcula_hispanica_icosahedral_virus_2	1	c2iuuE_.1.pdb	1	15	1	230	2.9	PDB header: membrane protein	Chain: E: PDB Molecule: dna translocase ftsk;	PDBTitle: p. aeruginosa ftsk motor domain, hexamer
SJR_1154689@YP_005352793@Haloarcula_hispanica_icosahedral_virus_2	2	c2iutA_.2.pdb	1	15	1	230	2.25	PDB header: membrane protein	Chain: A: PDB Molecule: dna translocase ftsk;	PDBTitle: p. aeruginosa ftsk motor domain, dimeric
SJR_1154689@YP_005352793@Haloarcula_hispanica_icosahedral_virus_2	3	c2iusB_.3.pdb	1	14	1	230	2.7	PDB header: membrane protein	Chain: B: PDB Molecule: dna translocase ftsk;	PDBTitle: e. coli ftsk motor domain
SJR_1154689@YP_005352793@Haloarcula_hispanica_icosahedral_virus_2	4	c4d2iB_.4.pdb	1	22	3	236	2.84	PDB header: hydrolase	Chain: B: PDB Molecule: hera;	PDBTitle: crystal structure of the hera hexameric dna translocase2 from sulfolobus solfataricus bound to amp-pnp
SJR_1154689@YP_005352793@Haloarcula_hispanica_icosahedral_virus_2	5	c4nh0A_.5.pdb	1	16	2	221	2.90	PDB header: cell cycle	Chain: A: PDB Molecule: cell divisionftsk/spoiiie;	PDBTitle: cytoplasmic domain of the thermomonospora curvata type vii secretion2 atpase eccc
SJR_1154689@YP_005352793@Haloarcula_hispanica_icosahedral_virus_2	6	c4kfuC_.6.pdb	1	19	2	227	1.89	PDB header: hydrolase	Chain: C: PDB Molecule: genome packaging ntpase b204;	PDBTitle: structure of the genome packaging ntpase b204 from sulfolobus turreted2 icosahedral virus 2 in complex with amppcp
# Job Description	Rank	Template/Model	Confidence	Sequence ID	Qstart	Qend	Resolution	Template Info
SJR_1930763@WP_114314098@Thermus_caldifontis	1	c4kfuC_.1.pdb	0.996	24	9	189	1.89	PDB header: hydrolase	Chain: C: PDB Molecule: genome packaging ntpase b204;	PDBTitle: structure of the genome packaging ntpase b204 from sulfolobus turreted2 icosahedral virus 2 in complex with amppcp
# Job Description	Rank	Template/Model	Confidence	Sequence ID	Qstart	Qend	Resolution	Template Info
SJR_51589@WP_129755687@Haloarcula_hispanica	1	c2iuuE_.1.pdb	1	19	1	264	2.9	PDB header: membrane protein	Chain: E: PDB Molecule: dna translocase ftsk;	PDBTitle: p. aeruginosa ftsk motor domain, hexamer
SJR_51589@WP_129755687@Haloarcula_hispanica	2	c2iutA_.2.pdb	1	19	1	264	2.25	PDB header: membrane protein	Chain: A: PDB Molecule: dna translocase ftsk;	PDBTitle: p. aeruginosa ftsk motor domain, dimeric
SJR_51589@WP_129755687@Haloarcula_hispanica	3	c2iusB_.3.pdb	1	17	1	264	2.7	PDB header: membrane protein	Chain: B: PDB Molecule: dna translocase ftsk;	PDBTitle: e. coli ftsk motor domain
SJR_51589@WP_129755687@Haloarcula_hispanica	4	c4nh0A_.4.pdb	1	15	2	227	2.90	PDB header: cell cycle	Chain: A: PDB Molecule: cell divisionftsk/spoiiie;	PDBTitle: cytoplasmic domain of the thermomonospora curvata type vii secretion2 atpase eccc
SJR_51589@WP_129755687@Haloarcula_hispanica	5	c4d2iB_.5.pdb	1	21	3	224	2.84	PDB header: hydrolase	Chain: B: PDB Molecule: hera;	PDBTitle: crystal structure of the hera hexameric dna translocase2 from sulfolobus solfataricus bound to amp-pnp
SJR_51589@WP_129755687@Haloarcula_hispanica	6	c4lyaA_.6.pdb	0.999	15	2	190	2.45	PDB header: cell cycle	Chain: A: PDB Molecule: uncharacterized protein;	PDBTitle: essc (atpases 2 and 3) from geobacillus thermodenitrificans (semet)
SJR_51589@WP_129755687@Haloarcula_hispanica	7	c4kfuC_.7.pdb	0.999	20	2	197	1.89	PDB header: hydrolase	Chain: C: PDB Molecule: genome packaging ntpase b204;	PDBTitle: structure of the genome packaging ntpase b204 from sulfolobus turreted2 icosahedral virus 2 in complex with amppcp
# Job Description	Rank	Template/Model	Confidence	Sequence ID	Qstart	Qend	Resolution	Template Info
28280@ANQ44219@Human_adenovirus_E4	1	c5b57D_.1.pdb	0.976	17	166	336	2.80	PDB header: metal transport	Chain: D: PDB Molecule: hemin import atp-binding protein hmuv;	PDBTitle: inward-facing conformation of abc heme importer bhuuv from2 burkholderia cenocepacia
28280@ANQ44219@Human_adenovirus_E4	2	c2ja1A_.2.pdb	0.973	23	160	335	2.8	PDB header: transferase	Chain: A: PDB Molecule: thymidine kinase;	PDBTitle: thymidine kinase from b. cereus with ttp bound as phosphate2 donor.
28280@ANQ44219@Human_adenovirus_E4	3	c4hluC_.3.pdb	0.971	17	166	323	2.70	PDB header: hydrolase	Chain: C: PDB Molecule: energy-coupling factor transporter atp-binding protein	PDBTitle: structure of the ecfa-a' heterodimer bound to adp
28280@ANQ44219@Human_adenovirus_E4	4	c2d2fA_.4.pdb	0.971	15	166	323	1.90	PDB header: protein binding	Chain: A: PDB Molecule: sufc protein;	PDBTitle: crystal structure of atypical cytoplasmic abc-atpase sufc from thermus2 thermophilus hb8
28280@ANQ44219@Human_adenovirus_E4	5	c2d3wB_.5.pdb	0.971	18	166	336	2.50	PDB header: biosynthetic protein	Chain: B: PDB Molecule: probable atp-dependent transporter sufc;	PDBTitle: crystal structure of escherichia coli sufc, an atpase2 compenent of the suf iron-sulfur cluster assembly machinery
28280@ANQ44219@Human_adenovirus_E4	6	c5mvfA_.6.pdb	0.969	11	123	201	3.27	PDB header: endocytosis	Chain: A: PDB Molecule: eh domain-containing protein 4;	PDBTitle: active structure of ehd4 complexed with adp
28280@ANQ44219@Human_adenovirus_E4	7	c5idvA_.7.pdb	0.969	15	155	322	1.45	PDB header: transport protein	Chain: A: PDB Molecule: lipid a export atp-binding/permease protein msba;	PDBTitle: structure of the nucleotide binding domain of an abc transporter msba2 from acinetobacter baumannii
28280@ANQ44219@Human_adenovirus_E4	8	d1g6ha_.8.pdb	0.969	21	166	336	1.60	PDB header: transport protein	Chain: A: PDB Molecule: high-affinity branched-chain amino acid	PDBTitle: crystal structure of the adp conformation of mj1267, an atp-2 binding cassette of an abc transporter
28280@ANQ44219@Human_adenovirus_E4	9	c4hziA_.9.pdb	0.969	15	155	336	1.85	PDB header: transport protein	Chain: A: PDB Molecule: abc transporter atp-binding protein;	PDBTitle: crystal structure of the leptospira interrogans atpase subunit of an2 orphan abc transporter
28280@ANQ44219@Human_adenovirus_E4	10	c4nh0A_.10.pdb	0.968	37	149	200	2.90	PDB header: cell cycle	Chain: A: PDB Molecule: cell divisionftsk/spoiiie;	PDBTitle: cytoplasmic domain of the thermomonospora curvata type vii secretion2 atpase eccc
28280@ANQ44219@Human_adenovirus_E4	11	c2pjzA_.11.pdb	0.968	16	155	336	1.90	PDB header: structural genomics, unknown function	Chain: A: PDB Molecule: hypothetical protein st1066;	PDBTitle: the crystal structure of putative cobalt transport atp-2 binding protein (cbio-2), st1066
28280@ANQ44219@Human_adenovirus_E4	12	d2ce7a2.12.pdb	0.968	23	162	378	2.44	PDB header: cell division protein	Chain: A: PDB Molecule: cell division protein ftsh;	PDBTitle: edta treated
28280@ANQ44219@Human_adenovirus_E4	13	d1l7vc_.13.pdb	0.968	16	166	322	3.20	PDB header: transport protein/hydrolase	Chain: C: PDB Molecule: vitamin b12 transport atp-binding protein btud;	PDBTitle: bacterial abc transporter involved in b12 uptake
28280@ANQ44219@Human_adenovirus_E4	14	d1sxjc2.14.pdb	0.968	21	100	186	2.85	PDB header: replication	Chain: C: PDB Molecule: activator 1 40 kda subunit;	PDBTitle: crystal structure of the eukaryotic clamp loader (replication factor2 c, rfc) bound to the dna sliding clamp (proliferating cell nuclear3 antigen, pcna)
28280@ANQ44219@Human_adenovirus_E4	15	c5dgxA_.15.pdb	0.967	18	155	323	1.73	PDB header: transport protein	Chain: A: PDB Molecule: lipid a export atp-binding/permease protein msba;	PDBTitle: 1.73 angstrom resolution crystal structure of the abc-atpase domain2 (residues 357-609) of lipid a transport protein (msba) from3 francisella tularensis subsp. tularensis schu s4 in complex with adp
28280@ANQ44219@Human_adenovirus_E4	16	c4n1aE_.16.pdb	0.967	18	150	317	3.24	PDB header: protein binding/protein binding	Chain: E: PDB Molecule: cell divisionftsk/spoiiie;	PDBTitle: thermomonospora curvata eccc (atpases 2 and 3) in complex with a2 signal sequence peptide
28280@ANQ44219@Human_adenovirus_E4	17	d1cr2a_.17.pdb	0.967	15	155	320	2.30	PDB header: transferase	Chain: A: PDB Molecule: dna primase/helicase;	PDBTitle: crystal structure of the helicase domain of the gene 42 protein of bacteriophage t7: complex with datp
# Job Description	Rank	Template/Model	Confidence	Sequence ID	Qstart	Qend	Resolution	Template Info
114102@NP_062434@Frog_adenovirus_1	1	c2ja1A_.1.pdb	0.975	17	76	248	2.8	PDB header: transferase	Chain: A: PDB Molecule: thymidine kinase;	PDBTitle: thymidine kinase from b. cereus with ttp bound as phosphate2 donor.
114102@NP_062434@Frog_adenovirus_1	2	c4nh0A_.2.pdb	0.968	29	65	122	2.90	PDB header: cell cycle	Chain: A: PDB Molecule: cell divisionftsk/spoiiie;	PDBTitle: cytoplasmic domain of the thermomonospora curvata type vii secretion2 atpase eccc
114102@NP_062434@Frog_adenovirus_1	3	c4kfuC_.3.pdb	0.967	23	82	122	1.89	PDB header: hydrolase	Chain: C: PDB Molecule: genome packaging ntpase b204;	PDBTitle: structure of the genome packaging ntpase b204 from sulfolobus turreted2 icosahedral virus 2 in complex with amppcp
114102@NP_062434@Frog_adenovirus_1	4	c2iusB_.4.pdb	0.966	32	68	127	2.7	PDB header: membrane protein	Chain: B: PDB Molecule: dna translocase ftsk;	PDBTitle: e. coli ftsk motor domain
114102@NP_062434@Frog_adenovirus_1	5	c4ag5A_.5.pdb	0.966	26	83	122	2.45	PDB header: hydrolase	Chain: A: PDB Molecule: type iv secretory pathway virb4 components-like protein;	PDBTitle: structure of virb4 of thermoanaerobacter pseudethanolicus
114102@NP_062434@Frog_adenovirus_1	6	d1a1va1.6.pdb	0.965	15	82	197	2.20	PDB header: hydrolase/dna	Chain: A: PDB Molecule: protein (ns3 protein);	PDBTitle: hepatitis c virus ns3 helicase domain complexed with single2 stranded sdna
114102@NP_062434@Frog_adenovirus_1	7	c2zj2A_.7.pdb	0.964	27	83	197	2.40	PDB header: hydrolase	Chain: A: PDB Molecule: putative ski2-type helicase;	PDBTitle: archaeal dna helicase hjm apo state in form 1
114102@NP_062434@Frog_adenovirus_1	8	d1qzxa3.8.pdb	0.964	23	72	117	4.00	PDB header: signaling protein	Chain: A: PDB Molecule: signal recognition 54 kda protein;	PDBTitle: crystal structure of the complete core of archaeal srp and2 implications for inter-domain communication
114102@NP_062434@Frog_adenovirus_1	9	d1rifa_.9.pdb	0.964	19	83	197	2.00	PDB header: dna binding protein	Chain: A: PDB Molecule: dna helicase uvsw;	PDBTitle: crystal structure of the uvsw helicase from bacteriophage t4
114102@NP_062434@Frog_adenovirus_1	10	c2iuuE_.10.pdb	0.963	28	68	125	2.9	PDB header: membrane protein	Chain: E: PDB Molecule: dna translocase ftsk;	PDBTitle: p. aeruginosa ftsk motor domain, hexamer
114102@NP_062434@Frog_adenovirus_1	11	d2ce7a2.11.pdb	0.963	20	78	240	2.44	PDB header: cell division protein	Chain: A: PDB Molecule: cell division protein ftsh;	PDBTitle: edta treated
114102@NP_062434@Frog_adenovirus_1	12	c2va8A_.12.pdb	0.963	24	83	197	2.30	PDB header: hydrolase	Chain: A: PDB Molecule: ski2-type helicase;	PDBTitle: dna repair helicase hel308
114102@NP_062434@Frog_adenovirus_1	13	c6jdeB_.13.pdb	0.963	20	83	197	2.80	PDB header: hydrolase	Chain: B: PDB Molecule: putative dna repair helicase radd;	PDBTitle: crystal structure of a dna repair protein
# Job Description	Rank	Template/Model	Confidence	Sequence ID	Qstart	Qend	Resolution	Template Info
SJR_1714273@NP_777329@Thermus_virus_IN93	1	c4kfuC_.1.pdb	0.995	23	9	187	1.89	PDB header: hydrolase	Chain: C: PDB Molecule: genome packaging ntpase b204;	PDBTitle: structure of the genome packaging ntpase b204 from sulfolobus turreted2 icosahedral virus 2 in complex with amppcp
# Job Description	Rank	Template/Model	Confidence	Sequence ID	Qstart	Qend	Resolution	Template Info
28280@ANQ44219@Human_adenovirus_E4	1	c5b57D_.1.pdb	0.976	17	166	336	2.80	PDB header: metal transport	Chain: D: PDB Molecule: hemin import atp-binding protein hmuv;	PDBTitle: inward-facing conformation of abc heme importer bhuuv from2 burkholderia cenocepacia
28280@ANQ44219@Human_adenovirus_E4	2	c2ja1A_.2.pdb	0.973	23	160	335	2.8	PDB header: transferase	Chain: A: PDB Molecule: thymidine kinase;	PDBTitle: thymidine kinase from b. cereus with ttp bound as phosphate2 donor.
28280@ANQ44219@Human_adenovirus_E4	3	c4hluC_.3.pdb	0.971	17	166	323	2.70	PDB header: hydrolase	Chain: C: PDB Molecule: energy-coupling factor transporter atp-binding protein	PDBTitle: structure of the ecfa-a' heterodimer bound to adp
28280@ANQ44219@Human_adenovirus_E4	4	c2d2fA_.4.pdb	0.971	15	166	323	1.90	PDB header: protein binding	Chain: A: PDB Molecule: sufc protein;	PDBTitle: crystal structure of atypical cytoplasmic abc-atpase sufc from thermus2 thermophilus hb8
28280@ANQ44219@Human_adenovirus_E4	5	c2d3wB_.5.pdb	0.971	18	166	336	2.50	PDB header: biosynthetic protein	Chain: B: PDB Molecule: probable atp-dependent transporter sufc;	PDBTitle: crystal structure of escherichia coli sufc, an atpase2 compenent of the suf iron-sulfur cluster assembly machinery
28280@ANQ44219@Human_adenovirus_E4	6	c5mvfA_.6.pdb	0.969	11	123	201	3.27	PDB header: endocytosis	Chain: A: PDB Molecule: eh domain-containing protein 4;	PDBTitle: active structure of ehd4 complexed with adp
28280@ANQ44219@Human_adenovirus_E4	7	c5idvA_.7.pdb	0.969	15	155	322	1.45	PDB header: transport protein	Chain: A: PDB Molecule: lipid a export atp-binding/permease protein msba;	PDBTitle: structure of the nucleotide binding domain of an abc transporter msba2 from acinetobacter baumannii
28280@ANQ44219@Human_adenovirus_E4	8	d1g6ha_.8.pdb	0.969	21	166	336	1.60	PDB header: transport protein	Chain: A: PDB Molecule: high-affinity branched-chain amino acid	PDBTitle: crystal structure of the adp conformation of mj1267, an atp-2 binding cassette of an abc transporter
28280@ANQ44219@Human_adenovirus_E4	9	c4hziA_.9.pdb	0.969	15	155	336	1.85	PDB header: transport protein	Chain: A: PDB Molecule: abc transporter atp-binding protein;	PDBTitle: crystal structure of the leptospira interrogans atpase subunit of an2 orphan abc transporter
28280@ANQ44219@Human_adenovirus_E4	10	c4nh0A_.10.pdb	0.968	37	149	200	2.90	PDB header: cell cycle	Chain: A: PDB Molecule: cell divisionftsk/spoiiie;	PDBTitle: cytoplasmic domain of the thermomonospora curvata type vii secretion2 atpase eccc
28280@ANQ44219@Human_adenovirus_E4	11	c2pjzA_.11.pdb	0.968	16	155	336	1.90	PDB header: structural genomics, unknown function	Chain: A: PDB Molecule: hypothetical protein st1066;	PDBTitle: the crystal structure of putative cobalt transport atp-2 binding protein (cbio-2), st1066
28280@ANQ44219@Human_adenovirus_E4	12	d2ce7a2.12.pdb	0.968	23	162	378	2.44	PDB header: cell division protein	Chain: A: PDB Molecule: cell division protein ftsh;	PDBTitle: edta treated
28280@ANQ44219@Human_adenovirus_E4	13	d1l7vc_.13.pdb	0.968	16	166	322	3.20	PDB header: transport protein/hydrolase	Chain: C: PDB Molecule: vitamin b12 transport atp-binding protein btud;	PDBTitle: bacterial abc transporter involved in b12 uptake
# Job Description	Rank	Template/Model	Confidence	Sequence ID	Qstart	Qend	Resolution	Template Info
SJR_353800@WP_049952269@Halostagnicola_larsenii	1	c2iuuE_.1.pdb	1	21	1	247	2.9	PDB header: membrane protein	Chain: E: PDB Molecule: dna translocase ftsk;	PDBTitle: p. aeruginosa ftsk motor domain, hexamer
SJR_353800@WP_049952269@Halostagnicola_larsenii	2	c2iutA_.2.pdb	1	21	1	247	2.25	PDB header: membrane protein	Chain: A: PDB Molecule: dna translocase ftsk;	PDBTitle: p. aeruginosa ftsk motor domain, dimeric
SJR_353800@WP_049952269@Halostagnicola_larsenii	3	c2iusB_.3.pdb	1	18	1	247	2.7	PDB header: membrane protein	Chain: B: PDB Molecule: dna translocase ftsk;	PDBTitle: e. coli ftsk motor domain
SJR_353800@WP_049952269@Halostagnicola_larsenii	4	c4nh0A_.4.pdb	1	14	2	227	2.90	PDB header: cell cycle	Chain: A: PDB Molecule: cell divisionftsk/spoiiie;	PDBTitle: cytoplasmic domain of the thermomonospora curvata type vii secretion2 atpase eccc
SJR_353800@WP_049952269@Halostagnicola_larsenii	5	c4d2iB_.5.pdb	1	22	3	224	2.84	PDB header: hydrolase	Chain: B: PDB Molecule: hera;	PDBTitle: crystal structure of the hera hexameric dna translocase2 from sulfolobus solfataricus bound to amp-pnp
SJR_353800@WP_049952269@Halostagnicola_larsenii	6	c4lyaA_.6.pdb	1	13	2	232	2.45	PDB header: cell cycle	Chain: A: PDB Molecule: uncharacterized protein;	PDBTitle: essc (atpases 2 and 3) from geobacillus thermodenitrificans (semet)
SJR_353800@WP_049952269@Halostagnicola_larsenii	7	c4n1aE_.7.pdb	1	14	2	221	3.24	PDB header: protein binding/protein binding	Chain: E: PDB Molecule: cell divisionftsk/spoiiie;	PDBTitle: thermomonospora curvata eccc (atpases 2 and 3) in complex with a2 signal sequence peptide
SJR_353800@WP_049952269@Halostagnicola_larsenii	8	c4kfuC_.8.pdb	0.999	18	2	226	1.89	PDB header: hydrolase	Chain: C: PDB Molecule: genome packaging ntpase b204;	PDBTitle: structure of the genome packaging ntpase b204 from sulfolobus turreted2 icosahedral virus 2 in complex with amppcp

## Sheet: Phyre_MCP
# Job Description	Rank	Template/Model	Confidence	Sequence ID	Qstart	Qend	Resolution	Template Info
456320@ADI36123@Methanococcus_voltae_A3	1	c2bbdA_.1.pdb	0.489	16	30	309	2.04	PDB header: viral protein	Chain: A: PDB Molecule: coat protein;	PDBTitle: crystal structure of the stiv mcp
# Job Description	Rank	Template/Model	Confidence	Sequence ID	Qstart	Qend	Resolution	Template Info
1301280@YP_009010611.1@Invertebrate_iridovirus_25	1	c5tipD_.1.pdb	1	23	9	454	2.00	PDB header: viral protein	Chain: D: PDB Molecule: major capsid protein;	PDBTitle: the structure of the major capsid protein of pbcv-1
1301280@YP_009010611.1@Invertebrate_iridovirus_25	2	c6ojnC_.2.pdb	1	45	41	454	8.60	PDB header: viral protein	Chain: C: PDB Molecule: major capsid protein;	PDBTitle: comparative model of sgiv major coat protein (mcp) trimer based on2 cryo-em map
1301280@YP_009010611.1@Invertebrate_iridovirus_25	3	c1j5qB_.3.pdb	1	23	33	454	2.55	PDB header: viral protein	Chain: B: PDB Molecule: major capsid protein;	PDBTitle: the structure and evolution of the major capsid protein of a large,2 lipid-containing, dna virus.
1301280@YP_009010611.1@Invertebrate_iridovirus_25	4	c1m4xC_.4.pdb	1	23	33	454	28.00	PDB header: virus	Chain: C: PDB Molecule: pbcv-1 virus capsid;	PDBTitle: pbcv-1 virus capsid, quasi-atomic model
1301280@YP_009010611.1@Invertebrate_iridovirus_25	5	c5j7oF_.5.pdb	1	18	35	456	2.37	PDB header: viral protein	Chain: F: PDB Molecule: major capsid protein;	PDBTitle: faustovirus major capsid protein
# Job Description	Rank	Template/Model	Confidence	Sequence ID	Qstart	Qend	Resolution	Template Info
251749@YP_008052475@Phaeocystis_globosa_virus	1	c5tipD_.1.pdb	1	51	2	519	2.00	PDB header: viral protein	Chain: D: PDB Molecule: major capsid protein;	PDBTitle: the structure of the major capsid protein of pbcv-1
251749@YP_008052475@Phaeocystis_globosa_virus	2	c1m4xC_.2.pdb	1	48	25	519	28.00	PDB header: virus	Chain: C: PDB Molecule: pbcv-1 virus capsid;	PDBTitle: pbcv-1 virus capsid, quasi-atomic model
251749@YP_008052475@Phaeocystis_globosa_virus	3	c1j5qB_.3.pdb	1	48	25	519	2.55	PDB header: viral protein	Chain: B: PDB Molecule: major capsid protein;	PDBTitle: the structure and evolution of the major capsid protein of a large,2 lipid-containing, dna virus.
251749@YP_008052475@Phaeocystis_globosa_virus	4	c6ojnC_.4.pdb	1	28	31	515	8.60	PDB header: viral protein	Chain: C: PDB Molecule: major capsid protein;	PDBTitle: comparative model of sgiv major coat protein (mcp) trimer based on2 cryo-em map
251749@YP_008052475@Phaeocystis_globosa_virus	5	c5j7oF_.5.pdb	1	19	27	513	2.37	PDB header: viral protein	Chain: F: PDB Molecule: major capsid protein;	PDBTitle: faustovirus major capsid protein
# Job Description	Rank	Template/Model	Confidence	Sequence ID	Qstart	Qend	Resolution	Template Info
342108@BAE51209.1@Magnetospirillum_magneticum	1	c1m4xC_.1.pdb	0.783	18	20	222	28.00	PDB header: virus	Chain: C: PDB Molecule: pbcv-1 virus capsid;	PDBTitle: pbcv-1 virus capsid, quasi-atomic model
342108@BAE51209.1@Magnetospirillum_magneticum	2	c1j5qB_.2.pdb	0.731	18	20	222	2.55	PDB header: viral protein	Chain: B: PDB Molecule: major capsid protein;	PDBTitle: the structure and evolution of the major capsid protein of a large,2 lipid-containing, dna virus.
342108@BAE51209.1@Magnetospirillum_magneticum	3	c6ojnC_.3.pdb	0.702	22	5	222	8.60	PDB header: viral protein	Chain: C: PDB Molecule: major capsid protein;	PDBTitle: comparative model of sgiv major coat protein (mcp) trimer based on2 cryo-em map
# Job Description	Rank	Template/Model	Confidence	Sequence ID	Qstart	Qend	Resolution	Template Info
129727@NP_957984@Bovine_papular_stomatitis_virus	1	c3samB_.1.pdb	1	59	1	542	2.55	PDB header: viral protein	Chain: B: PDB Molecule: rifampicin resistance protein;	PDBTitle: structure of d13, the scaffolding protein of vaccinia virus (mutant2 d513g)
129727@NP_957984@Bovine_papular_stomatitis_virus	2	c3saqA_.2.pdb	1	61	31	531	3.51	PDB header: viral protein	Chain: A: PDB Molecule: rifampicin resistance protein;	PDBTitle: structure of d13, the scaffolding protein of vaccinia virus
129727@NP_957984@Bovine_papular_stomatitis_virus	3	c6ojnC_.3.pdb	0.984	12	63	193	8.60	PDB header: viral protein	Chain: C: PDB Molecule: major capsid protein;	PDBTitle: comparative model of sgiv major coat protein (mcp) trimer based on2 cryo-em map
129727@NP_957984@Bovine_papular_stomatitis_virus	4	c5j7oF_.4.pdb	0.976	20	66	190	2.37	PDB header: viral protein	Chain: F: PDB Molecule: major capsid protein;	PDBTitle: faustovirus major capsid protein
129727@NP_957984@Bovine_papular_stomatitis_virus	5	c1m4xC_.5.pdb	0.972	15	63	193	28.00	PDB header: virus	Chain: C: PDB Molecule: pbcv-1 virus capsid;	PDBTitle: pbcv-1 virus capsid, quasi-atomic model
129727@NP_957984@Bovine_papular_stomatitis_virus	6	c1j5qB_.6.pdb	0.972	15	63	193	2.55	PDB header: viral protein	Chain: B: PDB Molecule: major capsid protein;	PDBTitle: the structure and evolution of the major capsid protein of a large,2 lipid-containing, dna virus.
129727@NP_957984@Bovine_papular_stomatitis_virus	7	d1m3ya1.7.pdb	0.969	16	63	193	2.00	PDB header: viral protein	Chain: A: PDB Molecule: the major capsid protein of pbcv-1, vp54;	PDBTitle: the structure of major capsid protein of a large, lipid containing,2 dna virus
129727@NP_957984@Bovine_papular_stomatitis_virus	8	c5tipD_.8.pdb	0.969	15	63	193	2.00	PDB header: viral protein	Chain: D: PDB Molecule: major capsid protein;	PDBTitle: the structure of the major capsid protein of pbcv-1
# Job Description	Rank	Template/Model	Confidence	Sequence ID	Qstart	Qend	Resolution	Template Info
1977640@ARF11198@Klosneuvirus_KNV1	1	c5tipD_.1.pdb	1	38	2	543	2.00	PDB header: viral protein	Chain: D: PDB Molecule: major capsid protein;	PDBTitle: the structure of the major capsid protein of pbcv-1
1977640@ARF11198@Klosneuvirus_KNV1	2	c1m4xC_.2.pdb	1	36	25	543	28.00	PDB header: virus	Chain: C: PDB Molecule: pbcv-1 virus capsid;	PDBTitle: pbcv-1 virus capsid, quasi-atomic model
1977640@ARF11198@Klosneuvirus_KNV1	3	c1j5qB_.3.pdb	1	36	25	543	2.55	PDB header: viral protein	Chain: B: PDB Molecule: major capsid protein;	PDBTitle: the structure and evolution of the major capsid protein of a large,2 lipid-containing, dna virus.
1977640@ARF11198@Klosneuvirus_KNV1	4	c6ojnC_.4.pdb	1	24	35	541	8.60	PDB header: viral protein	Chain: C: PDB Molecule: major capsid protein;	PDBTitle: comparative model of sgiv major coat protein (mcp) trimer based on2 cryo-em map
1977640@ARF11198@Klosneuvirus_KNV1	5	c5j7oF_.5.pdb	1	20	27	539	2.37	PDB header: viral protein	Chain: F: PDB Molecule: major capsid protein;	PDBTitle: faustovirus major capsid protein
1977640@ARF11198@Klosneuvirus_KNV1	6	d1m3ya1.6.pdb	1	36	25	232	2.00	PDB header: viral protein	Chain: A: PDB Molecule: the major capsid protein of pbcv-1, vp54;	PDBTitle: the structure of major capsid protein of a large, lipid containing,2 dna virus
1977640@ARF11198@Klosneuvirus_KNV1	7	d1m3ya2.7.pdb	1	34	234	543	2.00	PDB header: viral protein	Chain: A: PDB Molecule: the major capsid protein of pbcv-1, vp54;	PDBTitle: the structure of major capsid protein of a large, lipid containing,2 dna virus
# Job Description	Rank	Template/Model	Confidence	Sequence ID	Qstart	Qend	Resolution	Template Info
65424@BAZ95672.1@Red_seabream_iridovirus	1	c5tipD_.1.pdb	1	22	10	450	2.00	PDB header: viral protein	Chain: D: PDB Molecule: major capsid protein;	PDBTitle: the structure of the major capsid protein of pbcv-1
65424@BAZ95672.1@Red_seabream_iridovirus	2	c6ojnC_.2.pdb	1	45	42	453	8.60	PDB header: viral protein	Chain: C: PDB Molecule: major capsid protein;	PDBTitle: comparative model of sgiv major coat protein (mcp) trimer based on2 cryo-em map
65424@BAZ95672.1@Red_seabream_iridovirus	3	c1j5qB_.3.pdb	1	22	34	450	2.55	PDB header: viral protein	Chain: B: PDB Molecule: major capsid protein;	PDBTitle: the structure and evolution of the major capsid protein of a large,2 lipid-containing, dna virus.
65424@BAZ95672.1@Red_seabream_iridovirus	4	c1m4xC_.4.pdb	1	22	34	450	28.00	PDB header: virus	Chain: C: PDB Molecule: pbcv-1 virus capsid;	PDBTitle: pbcv-1 virus capsid, quasi-atomic model
65424@BAZ95672.1@Red_seabream_iridovirus	5	c5j7oF_.5.pdb	1	20	36	448	2.37	PDB header: viral protein	Chain: F: PDB Molecule: major capsid protein;	PDBTitle: faustovirus major capsid protein
65424@BAZ95672.1@Red_seabream_iridovirus	6	d1m3ya1.6.pdb	1	20	34	257	2.00	PDB header: viral protein	Chain: A: PDB Molecule: the major capsid protein of pbcv-1, vp54;	PDBTitle: the structure of major capsid protein of a large, lipid containing,2 dna virus
65424@BAZ95672.1@Red_seabream_iridovirus	9	c3saqA_.9.pdb	0.986	16	77	210	3.51	PDB header: viral protein	Chain: A: PDB Molecule: rifampicin resistance protein;	PDBTitle: structure of d13, the scaffolding protein of vaccinia virus
# Job Description	Rank	Template/Model	Confidence	Sequence ID	Qstart	Qend	Resolution	Template Info
1801692@OGW22912@Nitrospirae_bacterium_GWB2_47_37	1	c2w0cC_.1.pdb	0.928	15	16	302	7.00	PDB header: virus	Chain: C: PDB Molecule: major capsid protein p2;	PDBTitle: x-ray structure of the entire lipid-containing bacteriophage pm2
# Job Description	Rank	Template/Model	Confidence	Sequence ID	Qstart	Qend	Resolution	Template Info
1557033@YP_009177804@Yellowstone_Lake_virophage_5	1	c3j26C_.1.pdb	1	31	8	548	3.50	PDB header: virus	Chain: C: PDB Molecule: capsid protein v20;	PDBTitle: the 3.5 a resolution structure of the sputnik virophage by cryo-em
# Job Description	Rank	Template/Model	Confidence	Sequence ID	Qstart	Qend	Resolution	Template Info
318595@AAA32442@Enterobacteria_phage_PR4	1	c6q5uF_.1.pdb	1	100	2	395	2.75	PDB header: virus	Chain: F: PDB Molecule: major capsid protein (p3);	PDBTitle: high resolution electron cryo-microscopy structure of the2 bacteriophage pr772
318595@AAA32442@Enterobacteria_phage_PR4	2	c1hb5C_.2.pdb	1	100	14	384	12.00	PDB header: virus	Chain: C: PDB Molecule: bacteriophage prd1 p3-shell;	PDBTitle: quasi-atomic resolution model of bacteriophage prd1 p3-shell, obtained2 by combined cryo-em and x-ray crystallography.
318595@AAA32442@Enterobacteria_phage_PR4	3	d1hx6a1.3.pdb	1	100	15	244	1.65	PDB header: viral protein	Chain: A: PDB Molecule: major capsid protein;	PDBTitle: p3, the major coat protein of the lipid-containing2 bacteriophage prd1.
# Job Description	Rank	Template/Model	Confidence	Sequence ID	Qstart	Qend	Resolution	Template Info
1237085@AFU57277@Candidatus_Nitrososphaera_gargensis_Ga92	2	c2w0cC_.2.pdb	0.66	20	9	303	7.00	PDB header: virus	Chain: C: PDB Molecule: major capsid protein p2;	PDBTitle: x-ray structure of the entire lipid-containing bacteriophage pm2
1237085@AFU57277@Candidatus_Nitrososphaera_gargensis_Ga92	3	c2bbdA_.3.pdb	0.478	23	17	317	2.04	PDB header: viral protein	Chain: A: PDB Molecule: coat protein;	PDBTitle: crystal structure of the stiv mcp
# Job Description	Rank	Template/Model	Confidence	Sequence ID	Qstart	Qend	Resolution	Template Info
Polinton_1_DR	1	c6ojnC_.1.pdb	0.988	14	61	427	8.60	PDB header: viral protein	Chain: C: PDB Molecule: major capsid protein;	PDBTitle: comparative model of sgiv major coat protein (mcp) trimer based on2 cryo-em map
Polinton_1_DR	2	c1m4xC_.2.pdb	0.985	17	32	427	28.00	PDB header: virus	Chain: C: PDB Molecule: pbcv-1 virus capsid;	PDBTitle: pbcv-1 virus capsid, quasi-atomic model
Polinton_1_DR	3	c5tipD_.3.pdb	0.985	18	32	427	2.00	PDB header: viral protein	Chain: D: PDB Molecule: major capsid protein;	PDBTitle: the structure of the major capsid protein of pbcv-1
Polinton_1_DR	4	c1j5qB_.4.pdb	0.984	18	32	427	2.55	PDB header: viral protein	Chain: B: PDB Molecule: major capsid protein;	PDBTitle: the structure and evolution of the major capsid protein of a large,2 lipid-containing, dna virus.
Polinton_1_DR	5	d1m3ya1.5.pdb	0.952	17	32	246	2.00	PDB header: viral protein	Chain: A: PDB Molecule: the major capsid protein of pbcv-1, vp54;	PDBTitle: the structure of major capsid protein of a large, lipid containing,2 dna virus
# Job Description	Rank	Template/Model	Confidence	Sequence ID	Qstart	Qend	Resolution	Template Info
318594@AAX45576@Enterobacteria_phage_PR3	1	c6q5uF_.1.pdb	1	100	2	395	2.75	PDB header: virus	Chain: F: PDB Molecule: major capsid protein (p3);	PDBTitle: high resolution electron cryo-microscopy structure of the2 bacteriophage pr772
318594@AAX45576@Enterobacteria_phage_PR3	2	c1hb5C_.2.pdb	1	99	14	384	12.00	PDB header: virus	Chain: C: PDB Molecule: bacteriophage prd1 p3-shell;	PDBTitle: quasi-atomic resolution model of bacteriophage prd1 p3-shell, obtained2 by combined cryo-em and x-ray crystallography.
318594@AAX45576@Enterobacteria_phage_PR3	3	d1hx6a1.3.pdb	1	100	15	244	1.65	PDB header: viral protein	Chain: A: PDB Molecule: major capsid protein;	PDBTitle: p3, the major coat protein of the lipid-containing2 bacteriophage prd1.
# Job Description	Rank	Template/Model	Confidence	Sequence ID	Qstart	Qend	Resolution	Template Info
1560514@YP_009094806.1@Melbournevirus	1	c5tipD_.1.pdb	1	23	13	471	2.00	PDB header: viral protein	Chain: D: PDB Molecule: major capsid protein;	PDBTitle: the structure of the major capsid protein of pbcv-1
1560514@YP_009094806.1@Melbournevirus	2	c6ojnC_.2.pdb	1	40	45	474	8.60	PDB header: viral protein	Chain: C: PDB Molecule: major capsid protein;	PDBTitle: comparative model of sgiv major coat protein (mcp) trimer based on2 cryo-em map
1560514@YP_009094806.1@Melbournevirus	3	c1j5qB_.3.pdb	1	23	37	471	2.55	PDB header: viral protein	Chain: B: PDB Molecule: major capsid protein;	PDBTitle: the structure and evolution of the major capsid protein of a large,2 lipid-containing, dna virus.
1560514@YP_009094806.1@Melbournevirus	4	c1m4xC_.4.pdb	1	23	37	471	28.00	PDB header: virus	Chain: C: PDB Molecule: pbcv-1 virus capsid;	PDBTitle: pbcv-1 virus capsid, quasi-atomic model
1560514@YP_009094806.1@Melbournevirus	5	c5j7oF_.5.pdb	1	17	39	469	2.37	PDB header: viral protein	Chain: F: PDB Molecule: major capsid protein;	PDBTitle: faustovirus major capsid protein
1560514@YP_009094806.1@Melbournevirus	6	d1m3ya1.6.pdb	1	22	37	279	2.00	PDB header: viral protein	Chain: A: PDB Molecule: the major capsid protein of pbcv-1, vp54;	PDBTitle: the structure of major capsid protein of a large, lipid containing,2 dna virus
# Job Description	Rank	Template/Model	Confidence	Sequence ID	Qstart	Qend	Resolution	Template Info
1051632@AEJ41352@Sulfobacillus_acidophilus_TPY	1	c2bbdA_.1.pdb	0.506	26	10	90	2.04	PDB header: viral protein	Chain: A: PDB Molecule: coat protein;	PDBTitle: crystal structure of the stiv mcp
1051632@AEJ41352@Sulfobacillus_acidophilus_TPY	3	d2gysa3.3.pdb	0.376	47	148	164	2.70	PDB header: signaling protein, cytokine	Chain: A: PDB Molecule: cytokine receptor common beta chain;	PDBTitle: 2.7 a structure of the extracellular domains of the human beta common2 receptor involved in il-3, il-5, and gm-csf signalling
# Job Description	Rank	Template/Model	Confidence	Sequence ID	Qstart	Qend	Resolution	Template Info
Polinton_2_DR	1	c6ojnC_.1.pdb	0.989	18	31	427	8.60	PDB header: viral protein	Chain: C: PDB Molecule: major capsid protein;	PDBTitle: comparative model of sgiv major coat protein (mcp) trimer based on2 cryo-em map
Polinton_2_DR	2	c5tipD_.2.pdb	0.985	20	50	427	2.00	PDB header: viral protein	Chain: D: PDB Molecule: major capsid protein;	PDBTitle: the structure of the major capsid protein of pbcv-1
Polinton_2_DR	3	c1m4xC_.3.pdb	0.981	18	32	427	28.00	PDB header: virus	Chain: C: PDB Molecule: pbcv-1 virus capsid;	PDBTitle: pbcv-1 virus capsid, quasi-atomic model
Polinton_2_DR	4	c1j5qB_.4.pdb	0.98	18	32	427	2.55	PDB header: viral protein	Chain: B: PDB Molecule: major capsid protein;	PDBTitle: the structure and evolution of the major capsid protein of a large,2 lipid-containing, dna virus.
Polinton_2_DR	5	d1m3ya1.5.pdb	0.961	19	32	246	2.00	PDB header: viral protein	Chain: A: PDB Molecule: the major capsid protein of pbcv-1, vp54;	PDBTitle: the structure of major capsid protein of a large, lipid containing,2 dna virus
Polinton_2_DR	6	c5j7oF_.6.pdb	0.877	17	16	427	2.37	PDB header: viral protein	Chain: F: PDB Molecule: major capsid protein;	PDBTitle: faustovirus major capsid protein
# Job Description	Rank	Template/Model	Confidence	Sequence ID	Qstart	Qend	Resolution	Template Info
83191@NP_048140@Melanoplus_sanguinipes_entomopoxvirus	1	c3samB_.1.pdb	1	26	15	571	2.55	PDB header: viral protein	Chain: B: PDB Molecule: rifampicin resistance protein;	PDBTitle: structure of d13, the scaffolding protein of vaccinia virus (mutant2 d513g)
83191@NP_048140@Melanoplus_sanguinipes_entomopoxvirus	2	c3saqA_.2.pdb	1	26	29	559	3.51	PDB header: viral protein	Chain: A: PDB Molecule: rifampicin resistance protein;	PDBTitle: structure of d13, the scaffolding protein of vaccinia virus
83191@NP_048140@Melanoplus_sanguinipes_entomopoxvirus	3	c6ojnC_.3.pdb	0.999	15	58	273	8.60	PDB header: viral protein	Chain: C: PDB Molecule: major capsid protein;	PDBTitle: comparative model of sgiv major coat protein (mcp) trimer based on2 cryo-em map
83191@NP_048140@Melanoplus_sanguinipes_entomopoxvirus	4	c5tipD_.4.pdb	0.998	12	58	273	2.00	PDB header: viral protein	Chain: D: PDB Molecule: major capsid protein;	PDBTitle: the structure of the major capsid protein of pbcv-1
83191@NP_048140@Melanoplus_sanguinipes_entomopoxvirus	5	c1m4xC_.5.pdb	0.997	11	58	267	28.00	PDB header: virus	Chain: C: PDB Molecule: pbcv-1 virus capsid;	PDBTitle: pbcv-1 virus capsid, quasi-atomic model
83191@NP_048140@Melanoplus_sanguinipes_entomopoxvirus	6	c1j5qB_.6.pdb	0.997	12	58	273	2.55	PDB header: viral protein	Chain: B: PDB Molecule: major capsid protein;	PDBTitle: the structure and evolution of the major capsid protein of a large,2 lipid-containing, dna virus.
83191@NP_048140@Melanoplus_sanguinipes_entomopoxvirus	7	c5j7oF_.7.pdb	0.997	14	62	267	2.37	PDB header: viral protein	Chain: F: PDB Molecule: major capsid protein;	PDBTitle: faustovirus major capsid protein
83191@NP_048140@Melanoplus_sanguinipes_entomopoxvirus	8	d1m3ya1.8.pdb	0.993	11	58	224	2.00	PDB header: viral protein	Chain: A: PDB Molecule: the major capsid protein of pbcv-1, vp54;	PDBTitle: the structure of major capsid protein of a large, lipid containing,2 dna virus
# Job Description	Rank	Template/Model	Confidence	Sequence ID	Qstart	Qend	Resolution	Template Info
880160@ADQ91330@Bathycoccus_sp_RCC1105_virus_BpV2	1	c5tipD_.1.pdb	1	50	2	400	2.00	PDB header: viral protein	Chain: D: PDB Molecule: major capsid protein;	PDBTitle: the structure of the major capsid protein of pbcv-1
880160@ADQ91330@Bathycoccus_sp_RCC1105_virus_BpV2	2	c1j5qB_.2.pdb	1	48	25	400	2.55	PDB header: viral protein	Chain: B: PDB Molecule: major capsid protein;	PDBTitle: the structure and evolution of the major capsid protein of a large,2 lipid-containing, dna virus.
880160@ADQ91330@Bathycoccus_sp_RCC1105_virus_BpV2	3	c1m4xC_.3.pdb	1	48	25	400	28.00	PDB header: virus	Chain: C: PDB Molecule: pbcv-1 virus capsid;	PDBTitle: pbcv-1 virus capsid, quasi-atomic model
880160@ADQ91330@Bathycoccus_sp_RCC1105_virus_BpV2	4	c6ojnC_.4.pdb	1	27	33	396	8.60	PDB header: viral protein	Chain: C: PDB Molecule: major capsid protein;	PDBTitle: comparative model of sgiv major coat protein (mcp) trimer based on2 cryo-em map
880160@ADQ91330@Bathycoccus_sp_RCC1105_virus_BpV2	5	c5j7oF_.5.pdb	1	23	27	394	2.37	PDB header: viral protein	Chain: F: PDB Molecule: major capsid protein;	PDBTitle: faustovirus major capsid protein
880160@ADQ91330@Bathycoccus_sp_RCC1105_virus_BpV2	6	d1m3ya1.6.pdb	1	49	25	204	2.00	PDB header: viral protein	Chain: A: PDB Molecule: the major capsid protein of pbcv-1, vp54;	PDBTitle: the structure of major capsid protein of a large, lipid containing,2 dna virus
880160@ADQ91330@Bathycoccus_sp_RCC1105_virus_BpV2	7	d1m3ya2.7.pdb	1	46	206	400	2.00	PDB header: viral protein	Chain: A: PDB Molecule: the major capsid protein of pbcv-1, vp54;	PDBTitle: the structure of major capsid protein of a large, lipid containing,2 dna virus
# Job Description	Rank	Template/Model	Confidence	Sequence ID	Qstart	Qend	Resolution	Template Info
83868@WP_048151248@Palaeococcus_ferrophilus	1	c2bbdA_.1.pdb	1	22	19	305	2.04	PDB header: viral protein	Chain: A: PDB Molecule: coat protein;	PDBTitle: crystal structure of the stiv mcp
# Job Description	Rank	Template/Model	Confidence	Sequence ID	Qstart	Qend	Resolution	Template Info
311400@WP_011250304@Thermococcus_kodakarensis	1	c2bbdA_.1.pdb	1	23	19	305	2.04	PDB header: viral protein	Chain: A: PDB Molecule: coat protein;	PDBTitle: crystal structure of the stiv mcp
# Job Description	Rank	Template/Model	Confidence	Sequence ID	Qstart	Qend	Resolution	Template Info
1881268@AUR98305.1@Autolykiviridae_1.249.A	1	c2w0cC_.1.pdb	1	25	3	270	7.00	PDB header: virus	Chain: C: PDB Molecule: major capsid protein p2;	PDBTitle: x-ray structure of the entire lipid-containing bacteriophage pm2
1881268@AUR98305.1@Autolykiviridae_1.249.A	2	c6ojnC_.2.pdb	0.961	16	13	261	8.60	PDB header: viral protein	Chain: C: PDB Molecule: major capsid protein;	PDBTitle: comparative model of sgiv major coat protein (mcp) trimer based on2 cryo-em map
1881268@AUR98305.1@Autolykiviridae_1.249.A	3	c5j7oF_.3.pdb	0.95	24	1	71	2.37	PDB header: viral protein	Chain: F: PDB Molecule: major capsid protein;	PDBTitle: faustovirus major capsid protein
1881268@AUR98305.1@Autolykiviridae_1.249.A	4	c1m4xC_.4.pdb	0.941	13	1	258	28.00	PDB header: virus	Chain: C: PDB Molecule: pbcv-1 virus capsid;	PDBTitle: pbcv-1 virus capsid, quasi-atomic model
# Job Description	Rank	Template/Model	Confidence	Sequence ID	Qstart	Qend	Resolution	Template Info
1977638@ARF10617@Hokovirus_HKV1	1	c5tipD_.1.pdb	1	43	2	576	2.00	PDB header: viral protein	Chain: D: PDB Molecule: major capsid protein;	PDBTitle: the structure of the major capsid protein of pbcv-1
1977638@ARF10617@Hokovirus_HKV1	2	c1j5qB_.2.pdb	1	40	25	576	2.55	PDB header: viral protein	Chain: B: PDB Molecule: major capsid protein;	PDBTitle: the structure and evolution of the major capsid protein of a large,2 lipid-containing, dna virus.
1977638@ARF10617@Hokovirus_HKV1	3	c1m4xC_.3.pdb	1	40	25	576	28.00	PDB header: virus	Chain: C: PDB Molecule: pbcv-1 virus capsid;	PDBTitle: pbcv-1 virus capsid, quasi-atomic model
1977638@ARF10617@Hokovirus_HKV1	4	c6ojnC_.4.pdb	1	25	34	572	8.60	PDB header: viral protein	Chain: C: PDB Molecule: major capsid protein;	PDBTitle: comparative model of sgiv major coat protein (mcp) trimer based on2 cryo-em map
1977638@ARF10617@Hokovirus_HKV1	5	c5j7oF_.5.pdb	1	18	27	570	2.37	PDB header: viral protein	Chain: F: PDB Molecule: major capsid protein;	PDBTitle: faustovirus major capsid protein
1977638@ARF10617@Hokovirus_HKV1	6	d1m3ya1.6.pdb	1	37	25	236	2.00	PDB header: viral protein	Chain: A: PDB Molecule: the major capsid protein of pbcv-1, vp54;	PDBTitle: the structure of major capsid protein of a large, lipid containing,2 dna virus
# Job Description	Rank	Template/Model	Confidence	Sequence ID	Qstart	Qend	Resolution	Template Info
10661@NP_049903@Pseudoalteromonas_phage_PM2	1	c2w0cC_.1.pdb	1	100	1	269	7.00	PDB header: virus	Chain: C: PDB Molecule: major capsid protein p2;	PDBTitle: x-ray structure of the entire lipid-containing bacteriophage pm2
10661@NP_049903@Pseudoalteromonas_phage_PM2	2	c6ojnC_.2.pdb	0.912	13	4	226	8.60	PDB header: viral protein	Chain: C: PDB Molecule: major capsid protein;	PDBTitle: comparative model of sgiv major coat protein (mcp) trimer based on2 cryo-em map
10661@NP_049903@Pseudoalteromonas_phage_PM2	3	d1m3ya2.3.pdb	0.875	11	42	134	2.00	PDB header: viral protein	Chain: A: PDB Molecule: the major capsid protein of pbcv-1, vp54;	PDBTitle: the structure of major capsid protein of a large, lipid containing,2 dna virus
# Job Description	Rank	Template/Model	Confidence	Sequence ID	Qstart	Qend	Resolution	Template Info
195522_P@YP_008619367.1@Thermococcus_nautili	1	c2bbdA_.1.pdb	1	23	22	308	2.04	PDB header: viral protein	Chain: A: PDB Molecule: coat protein;	PDBTitle: crystal structure of the stiv mcp
# Job Description	Rank	Template/Model	Confidence	Sequence ID	Qstart	Qend	Resolution	Template Info
1278261@AGE56270@Paramecium_bursaria_Chlorella_virus_NE-JV-1	1	c5tipD_.1.pdb	1	33	2	401	2.00	PDB header: viral protein	Chain: D: PDB Molecule: major capsid protein;	PDBTitle: the structure of the major capsid protein of pbcv-1
1278261@AGE56270@Paramecium_bursaria_Chlorella_virus_NE-JV-1	2	c1j5qB_.2.pdb	1	32	23	401	2.55	PDB header: viral protein	Chain: B: PDB Molecule: major capsid protein;	PDBTitle: the structure and evolution of the major capsid protein of a large,2 lipid-containing, dna virus.
1278261@AGE56270@Paramecium_bursaria_Chlorella_virus_NE-JV-1	3	c1m4xC_.3.pdb	1	32	23	401	28.00	PDB header: virus	Chain: C: PDB Molecule: pbcv-1 virus capsid;	PDBTitle: pbcv-1 virus capsid, quasi-atomic model
1278261@AGE56270@Paramecium_bursaria_Chlorella_virus_NE-JV-1	4	c6ojnC_.4.pdb	1	19	31	397	8.60	PDB header: viral protein	Chain: C: PDB Molecule: major capsid protein;	PDBTitle: comparative model of sgiv major coat protein (mcp) trimer based on2 cryo-em map
1278261@AGE56270@Paramecium_bursaria_Chlorella_virus_NE-JV-1	5	c5j7oF_.5.pdb	1	17	25	395	2.37	PDB header: viral protein	Chain: F: PDB Molecule: major capsid protein;	PDBTitle: faustovirus major capsid protein
1278261@AGE56270@Paramecium_bursaria_Chlorella_virus_NE-JV-1	6	d1m3ya1.6.pdb	1	28	23	210	2.00	PDB header: viral protein	Chain: A: PDB Molecule: the major capsid protein of pbcv-1, vp54;	PDBTitle: the structure of major capsid protein of a large, lipid containing,2 dna virus
# Job Description	Rank	Template/Model	Confidence	Sequence ID	Qstart	Qend	Resolution	Template Info
1859492@YP_009352646.1@Kaumoebavirus	1	c5j7oF_.1.pdb	1	49	13	188	2.37	PDB header: viral protein	Chain: F: PDB Molecule: major capsid protein;	PDBTitle: faustovirus major capsid protein
1859492@YP_009352646.1@Kaumoebavirus	2	c1m4xC_.2.pdb	0.991	13	6	188	28.00	PDB header: virus	Chain: C: PDB Molecule: pbcv-1 virus capsid;	PDBTitle: pbcv-1 virus capsid, quasi-atomic model
1859492@YP_009352646.1@Kaumoebavirus	3	c5tipD_.3.pdb	0.991	13	6	188	2.00	PDB header: viral protein	Chain: D: PDB Molecule: major capsid protein;	PDBTitle: the structure of the major capsid protein of pbcv-1
1859492@YP_009352646.1@Kaumoebavirus	4	c6ojnC_.4.pdb	0.99	9	4	188	8.60	PDB header: viral protein	Chain: C: PDB Molecule: major capsid protein;	PDBTitle: comparative model of sgiv major coat protein (mcp) trimer based on2 cryo-em map
1859492@YP_009352646.1@Kaumoebavirus	5	c1j5qB_.5.pdb	0.99	13	6	188	2.55	PDB header: viral protein	Chain: B: PDB Molecule: major capsid protein;	PDBTitle: the structure and evolution of the major capsid protein of a large,2 lipid-containing, dna virus.
# Job Description	Rank	Template/Model	Confidence	Sequence ID	Qstart	Qend	Resolution	Template Info
1881315@AUR85726.1@Autolykiviridae_1.080.O	1	c2w0cC_.1.pdb	1	25	3	284	7.00	PDB header: virus	Chain: C: PDB Molecule: major capsid protein p2;	PDBTitle: x-ray structure of the entire lipid-containing bacteriophage pm2
1881315@AUR85726.1@Autolykiviridae_1.080.O	2	c5j7oF_.2.pdb	0.95	38	1	73	2.37	PDB header: viral protein	Chain: F: PDB Molecule: major capsid protein;	PDBTitle: faustovirus major capsid protein
1881315@AUR85726.1@Autolykiviridae_1.080.O	3	d1m3ya2.3.pdb	0.773	20	44	138	2.00	PDB header: viral protein	Chain: A: PDB Molecule: the major capsid protein of pbcv-1, vp54;	PDBTitle: the structure of major capsid protein of a large, lipid containing,2 dna virus
1881315@AUR85726.1@Autolykiviridae_1.080.O	4	c6ojnC_.4.pdb	0.701	8	46	129	8.60	PDB header: viral protein	Chain: C: PDB Molecule: major capsid protein;	PDBTitle: comparative model of sgiv major coat protein (mcp) trimer based on2 cryo-em map
1881315@AUR85726.1@Autolykiviridae_1.080.O	5	c1m4xC_.5.pdb	0.501	19	15	269	28.00	PDB header: virus	Chain: C: PDB Molecule: pbcv-1 virus capsid;	PDBTitle: pbcv-1 virus capsid, quasi-atomic model
# Job Description	Rank	Template/Model	Confidence	Sequence ID	Qstart	Qend	Resolution	Template Info
Archaeal_virus_DEEP_AND17J	1	c2bbdA_.1.pdb	1	26	19	277	2.04	PDB header: viral protein	Chain: A: PDB Molecule: coat protein;	PDBTitle: crystal structure of the stiv mcp
# Job Description	Rank	Template/Model	Confidence	Sequence ID	Qstart	Qend	Resolution	Template Info
694581@YYP_003407071.1@Marseillevirus_marseillevirus	1	c5tipD_.1.pdb	1	23	16	474	2.00	PDB header: viral protein	Chain: D: PDB Molecule: major capsid protein;	PDBTitle: the structure of the major capsid protein of pbcv-1
694581@YYP_003407071.1@Marseillevirus_marseillevirus	2	c6ojnC_.2.pdb	1	40	48	477	8.60	PDB header: viral protein	Chain: C: PDB Molecule: major capsid protein;	PDBTitle: comparative model of sgiv major coat protein (mcp) trimer based on2 cryo-em map
694581@YYP_003407071.1@Marseillevirus_marseillevirus	3	c1j5qB_.3.pdb	1	23	40	474	2.55	PDB header: viral protein	Chain: B: PDB Molecule: major capsid protein;	PDBTitle: the structure and evolution of the major capsid protein of a large,2 lipid-containing, dna virus.
694581@YYP_003407071.1@Marseillevirus_marseillevirus	4	c1m4xC_.4.pdb	1	23	40	474	28.00	PDB header: virus	Chain: C: PDB Molecule: pbcv-1 virus capsid;	PDBTitle: pbcv-1 virus capsid, quasi-atomic model
694581@YYP_003407071.1@Marseillevirus_marseillevirus	5	c5j7oF_.5.pdb	1	17	42	472	2.37	PDB header: viral protein	Chain: F: PDB Molecule: major capsid protein;	PDBTitle: faustovirus major capsid protein
# Job Description	Rank	Template/Model	Confidence	Sequence ID	Qstart	Qend	Resolution	Template Info
1185766@SFN65155@Thioclava_dalianensis	1	c2w0cC_.1.pdb	1	27	3	267	7.00	PDB header: virus	Chain: C: PDB Molecule: major capsid protein p2;	PDBTitle: x-ray structure of the entire lipid-containing bacteriophage pm2
1185766@SFN65155@Thioclava_dalianensis	2	c6ojnC_.2.pdb	0.968	17	5	233	8.60	PDB header: viral protein	Chain: C: PDB Molecule: major capsid protein;	PDBTitle: comparative model of sgiv major coat protein (mcp) trimer based on2 cryo-em map
1185766@SFN65155@Thioclava_dalianensis	3	c5tipD_.3.pdb	0.962	11	10	233	2.00	PDB header: viral protein	Chain: D: PDB Molecule: major capsid protein;	PDBTitle: the structure of the major capsid protein of pbcv-1
1185766@SFN65155@Thioclava_dalianensis	4	c1m4xC_.4.pdb	0.955	12	14	233	28.00	PDB header: virus	Chain: C: PDB Molecule: pbcv-1 virus capsid;	PDBTitle: pbcv-1 virus capsid, quasi-atomic model
1185766@SFN65155@Thioclava_dalianensis	5	c1j5qB_.5.pdb	0.947	11	14	233	2.55	PDB header: viral protein	Chain: B: PDB Molecule: major capsid protein;	PDBTitle: the structure and evolution of the major capsid protein of a large,2 lipid-containing, dna virus.
# Job Description	Rank	Template/Model	Confidence	Sequence ID	Qstart	Qend	Resolution	Template Info
1975614@ARK07697@Rhodococcus_phage_Toil	2	c2p23A_.2.pdb	0.354	24	113	154	1.80	PDB header: signaling protein	Chain: A: PDB Molecule: fibroblast growth factor 19;	PDBTitle: crystal structure of human fgf19
# Job Description	Rank	Template/Model	Confidence	Sequence ID	Qstart	Qend	Resolution	Template Info
1557034@YP_009177819@Yellowstone_Lake_virophage_6	1	c3j26C_.1.pdb	1	29	4	535	3.50	PDB header: virus	Chain: C: PDB Molecule: capsid protein v20;	PDBTitle: the 3.5 a resolution structure of the sputnik virophage by cryo-em
# Job Description	Rank	Template/Model	Confidence	Sequence ID	Qstart	Qend	Resolution	Template Info
54120@WP_013330239@Methanolacinia_petrolearia	1	c2bbdA_.1.pdb	1	23	15	304	2.04	PDB header: viral protein	Chain: A: PDB Molecule: coat protein;	PDBTitle: crystal structure of the stiv mcp
# Job Description	Rank	Template/Model	Confidence	Sequence ID	Qstart	Qend	Resolution	Template Info
328615@YP_803375.1@Trichoplusia_ni_ascovirus_2c	1	c6ojnC_.1.pdb	1	29	57	467	8.60	PDB header: viral protein	Chain: C: PDB Molecule: major capsid protein;	PDBTitle: comparative model of sgiv major coat protein (mcp) trimer based on2 cryo-em map
328615@YP_803375.1@Trichoplusia_ni_ascovirus_2c	2	c5tipD_.2.pdb	1	20	34	469	2.00	PDB header: viral protein	Chain: D: PDB Molecule: major capsid protein;	PDBTitle: the structure of the major capsid protein of pbcv-1
328615@YP_803375.1@Trichoplusia_ni_ascovirus_2c	3	c1j5qB_.3.pdb	1	20	49	469	2.55	PDB header: viral protein	Chain: B: PDB Molecule: major capsid protein;	PDBTitle: the structure and evolution of the major capsid protein of a large,2 lipid-containing, dna virus.
328615@YP_803375.1@Trichoplusia_ni_ascovirus_2c	4	c1m4xC_.4.pdb	1	20	49	469	28.00	PDB header: virus	Chain: C: PDB Molecule: pbcv-1 virus capsid;	PDBTitle: pbcv-1 virus capsid, quasi-atomic model
328615@YP_803375.1@Trichoplusia_ni_ascovirus_2c	5	c5j7oF_.5.pdb	1	16	51	465	2.37	PDB header: viral protein	Chain: F: PDB Molecule: major capsid protein;	PDBTitle: faustovirus major capsid protein
# Job Description	Rank	Template/Model	Confidence	Sequence ID	Qstart	Qend	Resolution	Template Info
44088@NP_955093@Canarypox_virus	1	c3samB_.1.pdb	1	57	1	549	2.55	PDB header: viral protein	Chain: B: PDB Molecule: rifampicin resistance protein;	PDBTitle: structure of d13, the scaffolding protein of vaccinia virus (mutant2 d513g)
44088@NP_955093@Canarypox_virus	2	c3saqA_.2.pdb	1	59	31	538	3.51	PDB header: viral protein	Chain: A: PDB Molecule: rifampicin resistance protein;	PDBTitle: structure of d13, the scaffolding protein of vaccinia virus
44088@NP_955093@Canarypox_virus	3	c6ojnC_.3.pdb	0.984	16	68	194	8.60	PDB header: viral protein	Chain: C: PDB Molecule: major capsid protein;	PDBTitle: comparative model of sgiv major coat protein (mcp) trimer based on2 cryo-em map
44088@NP_955093@Canarypox_virus	4	c5j7oF_.4.pdb	0.983	18	71	194	2.37	PDB header: viral protein	Chain: F: PDB Molecule: major capsid protein;	PDBTitle: faustovirus major capsid protein
44088@NP_955093@Canarypox_virus	5	c1m4xC_.5.pdb	0.977	18	68	197	28.00	PDB header: virus	Chain: C: PDB Molecule: pbcv-1 virus capsid;	PDBTitle: pbcv-1 virus capsid, quasi-atomic model
44088@NP_955093@Canarypox_virus	6	c1j5qB_.6.pdb	0.977	18	68	197	2.55	PDB header: viral protein	Chain: B: PDB Molecule: major capsid protein;	PDBTitle: the structure and evolution of the major capsid protein of a large,2 lipid-containing, dna virus.
44088@NP_955093@Canarypox_virus	7	c5tipD_.7.pdb	0.975	17	68	197	2.00	PDB header: viral protein	Chain: D: PDB Molecule: major capsid protein;	PDBTitle: the structure of the major capsid protein of pbcv-1
44088@NP_955093@Canarypox_virus	8	d1m3ya1.8.pdb	0.973	17	68	197	2.00	PDB header: viral protein	Chain: A: PDB Molecule: the major capsid protein of pbcv-1, vp54;	PDBTitle: the structure of major capsid protein of a large, lipid containing,2 dna virus
# Job Description	Rank	Template/Model	Confidence	Sequence ID	Qstart	Qend	Resolution	Template Info
1678078@YP_009165313.1@Mollivirus_sibericum	1	c5tipD_.1.pdb	1	22	44	549	2.00	PDB header: viral protein	Chain: D: PDB Molecule: major capsid protein;	PDBTitle: the structure of the major capsid protein of pbcv-1
1678078@YP_009165313.1@Mollivirus_sibericum	2	c1m4xC_.2.pdb	1	21	59	549	28.00	PDB header: virus	Chain: C: PDB Molecule: pbcv-1 virus capsid;	PDBTitle: pbcv-1 virus capsid, quasi-atomic model
1678078@YP_009165313.1@Mollivirus_sibericum	3	c1j5qB_.3.pdb	1	21	59	549	2.55	PDB header: viral protein	Chain: B: PDB Molecule: major capsid protein;	PDBTitle: the structure and evolution of the major capsid protein of a large,2 lipid-containing, dna virus.
1678078@YP_009165313.1@Mollivirus_sibericum	4	c6ojnC_.4.pdb	1	21	68	548	8.60	PDB header: viral protein	Chain: C: PDB Molecule: major capsid protein;	PDBTitle: comparative model of sgiv major coat protein (mcp) trimer based on2 cryo-em map
1678078@YP_009165313.1@Mollivirus_sibericum	5	c5j7oF_.5.pdb	1	13	61	546	2.37	PDB header: viral protein	Chain: F: PDB Molecule: major capsid protein;	PDBTitle: faustovirus major capsid protein
# Job Description	Rank	Template/Model	Confidence	Sequence ID	Qstart	Qend	Resolution	Template Info
212035@AKI79193@Acanthamoeba_polyphaga_mimivirus	1	c5tipD_.1.pdb	1	41	5	584	2.00	PDB header: viral protein	Chain: D: PDB Molecule: major capsid protein;	PDBTitle: the structure of the major capsid protein of pbcv-1
212035@AKI79193@Acanthamoeba_polyphaga_mimivirus	2	c1j5qB_.2.pdb	1	42	16	584	2.55	PDB header: viral protein	Chain: B: PDB Molecule: major capsid protein;	PDBTitle: the structure and evolution of the major capsid protein of a large,2 lipid-containing, dna virus.
212035@AKI79193@Acanthamoeba_polyphaga_mimivirus	3	c1m4xC_.3.pdb	1	42	16	584	28.00	PDB header: virus	Chain: C: PDB Molecule: pbcv-1 virus capsid;	PDBTitle: pbcv-1 virus capsid, quasi-atomic model
212035@AKI79193@Acanthamoeba_polyphaga_mimivirus	4	c6ojnC_.4.pdb	1	27	26	580	8.60	PDB header: viral protein	Chain: C: PDB Molecule: major capsid protein;	PDBTitle: comparative model of sgiv major coat protein (mcp) trimer based on2 cryo-em map
212035@AKI79193@Acanthamoeba_polyphaga_mimivirus	5	c5j7oF_.5.pdb	1	19	17	578	2.37	PDB header: viral protein	Chain: F: PDB Molecule: major capsid protein;	PDBTitle: faustovirus major capsid protein
# Job Description	Rank	Template/Model	Confidence	Sequence ID	Qstart	Qend	Resolution	Template Info
181211@AET42561.1@Emiliania_huxleyi_virus_202	1	c5tipD_.1.pdb	1	29	11	496	2.00	PDB header: viral protein	Chain: D: PDB Molecule: major capsid protein;	PDBTitle: the structure of the major capsid protein of pbcv-1
181211@AET42561.1@Emiliania_huxleyi_virus_202	2	c1j5qB_.2.pdb	1	28	34	496	2.55	PDB header: viral protein	Chain: B: PDB Molecule: major capsid protein;	PDBTitle: the structure and evolution of the major capsid protein of a large,2 lipid-containing, dna virus.
181211@AET42561.1@Emiliania_huxleyi_virus_202	3	c1m4xC_.3.pdb	1	28	34	496	28.00	PDB header: virus	Chain: C: PDB Molecule: pbcv-1 virus capsid;	PDBTitle: pbcv-1 virus capsid, quasi-atomic model
181211@AET42561.1@Emiliania_huxleyi_virus_202	4	c6ojnC_.4.pdb	1	25	44	492	8.60	PDB header: viral protein	Chain: C: PDB Molecule: major capsid protein;	PDBTitle: comparative model of sgiv major coat protein (mcp) trimer based on2 cryo-em map
181211@AET42561.1@Emiliania_huxleyi_virus_202	5	c5j7oF_.5.pdb	1	19	36	490	2.37	PDB header: viral protein	Chain: F: PDB Molecule: major capsid protein;	PDBTitle: faustovirus major capsid protein
181211@AET42561.1@Emiliania_huxleyi_virus_202	6	d1m3ya1.6.pdb	1	26	34	326	2.00	PDB header: viral protein	Chain: A: PDB Molecule: the major capsid protein of pbcv-1, vp54;	PDBTitle: the structure of major capsid protein of a large, lipid containing,2 dna virus
# Job Description	Rank	Template/Model	Confidence	Sequence ID	Qstart	Qend	Resolution	Template Info
10273@AGU99771@Myxoma_virus	1	c3samB_.1.pdb	1	70	1	547	2.55	PDB header: viral protein	Chain: B: PDB Molecule: rifampicin resistance protein;	PDBTitle: structure of d13, the scaffolding protein of vaccinia virus (mutant2 d513g)
10273@AGU99771@Myxoma_virus	2	c3saqA_.2.pdb	1	72	32	536	3.51	PDB header: viral protein	Chain: A: PDB Molecule: rifampicin resistance protein;	PDBTitle: structure of d13, the scaffolding protein of vaccinia virus
10273@AGU99771@Myxoma_virus	3	c6ojnC_.3.pdb	0.978	12	67	194	8.60	PDB header: viral protein	Chain: C: PDB Molecule: major capsid protein;	PDBTitle: comparative model of sgiv major coat protein (mcp) trimer based on2 cryo-em map
10273@AGU99771@Myxoma_virus	4	c5j7oF_.4.pdb	0.975	19	71	194	2.37	PDB header: viral protein	Chain: F: PDB Molecule: major capsid protein;	PDBTitle: faustovirus major capsid protein
10273@AGU99771@Myxoma_virus	5	c1j5qB_.5.pdb	0.974	14	67	197	2.55	PDB header: viral protein	Chain: B: PDB Molecule: major capsid protein;	PDBTitle: the structure and evolution of the major capsid protein of a large,2 lipid-containing, dna virus.
10273@AGU99771@Myxoma_virus	6	c1m4xC_.6.pdb	0.974	13	67	197	28.00	PDB header: virus	Chain: C: PDB Molecule: pbcv-1 virus capsid;	PDBTitle: pbcv-1 virus capsid, quasi-atomic model
10273@AGU99771@Myxoma_virus	7	c5tipD_.7.pdb	0.971	15	67	197	2.00	PDB header: viral protein	Chain: D: PDB Molecule: major capsid protein;	PDBTitle: the structure of the major capsid protein of pbcv-1
10273@AGU99771@Myxoma_virus	8	d1m3ya1.8.pdb	0.968	15	67	197	2.00	PDB header: viral protein	Chain: A: PDB Molecule: the major capsid protein of pbcv-1, vp54;	PDBTitle: the structure of major capsid protein of a large, lipid containing,2 dna virus
# Job Description	Rank	Template/Model	Confidence	Sequence ID	Qstart	Qend	Resolution	Template Info
113370@YP_762396.1@Spodoptera_frugiperda_ascovirus_1a	1	c6ojnC_.1.pdb	1	24	50	458	8.60	PDB header: viral protein	Chain: C: PDB Molecule: major capsid protein;	PDBTitle: comparative model of sgiv major coat protein (mcp) trimer based on2 cryo-em map
113370@YP_762396.1@Spodoptera_frugiperda_ascovirus_1a	2	c5tipD_.2.pdb	1	22	23	457	2.00	PDB header: viral protein	Chain: D: PDB Molecule: major capsid protein;	PDBTitle: the structure of the major capsid protein of pbcv-1
113370@YP_762396.1@Spodoptera_frugiperda_ascovirus_1a	3	c1j5qB_.3.pdb	1	22	43	457	2.55	PDB header: viral protein	Chain: B: PDB Molecule: major capsid protein;	PDBTitle: the structure and evolution of the major capsid protein of a large,2 lipid-containing, dna virus.
113370@YP_762396.1@Spodoptera_frugiperda_ascovirus_1a	4	c1m4xC_.4.pdb	1	22	43	457	28.00	PDB header: virus	Chain: C: PDB Molecule: pbcv-1 virus capsid;	PDBTitle: pbcv-1 virus capsid, quasi-atomic model
113370@YP_762396.1@Spodoptera_frugiperda_ascovirus_1a	5	c5j7oF_.5.pdb	1	18	45	458	2.37	PDB header: viral protein	Chain: F: PDB Molecule: major capsid protein;	PDBTitle: faustovirus major capsid protein
113370@YP_762396.1@Spodoptera_frugiperda_ascovirus_1a	6	d1m3ya1.6.pdb	1	20	43	266	2.00	PDB header: viral protein	Chain: A: PDB Molecule: the major capsid protein of pbcv-1, vp54;	PDBTitle: the structure of major capsid protein of a large, lipid containing,2 dna virus
# Job Description	Rank	Template/Model	Confidence	Sequence ID	Qstart	Qend	Resolution	Template Info
316284@ANZ18314@Streptomyces_noursei_ATCC_11455	1	c2bbdA_.1.pdb	0.603	29	53	147	2.04	PDB header: viral protein	Chain: A: PDB Molecule: coat protein;	PDBTitle: crystal structure of the stiv mcp
# Job Description	Rank	Template/Model	Confidence	Sequence ID	Qstart	Qend	Resolution	Template Info
1285242@WP_068495797@Magnetospirillum_marisnigri	1	c1m4xC_.1.pdb	0.668	18	20	213	28.00	PDB header: virus	Chain: C: PDB Molecule: pbcv-1 virus capsid;	PDBTitle: pbcv-1 virus capsid, quasi-atomic model
1285242@WP_068495797@Magnetospirillum_marisnigri	2	c6ojnC_.2.pdb	0.639	21	5	221	8.60	PDB header: viral protein	Chain: C: PDB Molecule: major capsid protein;	PDBTitle: comparative model of sgiv major coat protein (mcp) trimer based on2 cryo-em map
1285242@WP_068495797@Magnetospirillum_marisnigri	3	c1j5qB_.3.pdb	0.61	18	20	213	2.55	PDB header: viral protein	Chain: B: PDB Molecule: major capsid protein;	PDBTitle: the structure and evolution of the major capsid protein of a large,2 lipid-containing, dna virus.
# Job Description	Rank	Template/Model	Confidence	Sequence ID	Qstart	Qend	Resolution	Template Info
55802@WP_056934847@Thermococcus_barophilus	1	c2bbdA_.1.pdb	1	25	6	302	2.04	PDB header: viral protein	Chain: A: PDB Molecule: coat protein;	PDBTitle: crystal structure of the stiv mcp
# Job Description	Rank	Template/Model	Confidence	Sequence ID	Qstart	Qend	Resolution	Template Info
1516115@AIF72183@Qinghai_Lake_virophage	1	c3j26C_.1.pdb	1	29	13	527	3.50	PDB header: virus	Chain: C: PDB Molecule: capsid protein v20;	PDBTitle: the 3.5 a resolution structure of the sputnik virophage by cryo-em
# Job Description	Rank	Template/Model	Confidence	Sequence ID	Qstart	Qend	Resolution	Template Info
1586715@YP_009174293@Yellowstone_lake_phycodnavirus_3	1	c5tipD_.1.pdb	1	46	3	480	2.00	PDB header: viral protein	Chain: D: PDB Molecule: major capsid protein;	PDBTitle: the structure of the major capsid protein of pbcv-1
1586715@YP_009174293@Yellowstone_lake_phycodnavirus_3	2	c1j5qB_.2.pdb	1	45	26	480	2.55	PDB header: viral protein	Chain: B: PDB Molecule: major capsid protein;	PDBTitle: the structure and evolution of the major capsid protein of a large,2 lipid-containing, dna virus.
1586715@YP_009174293@Yellowstone_lake_phycodnavirus_3	3	c1m4xC_.3.pdb	1	45	26	480	28.00	PDB header: virus	Chain: C: PDB Molecule: pbcv-1 virus capsid;	PDBTitle: pbcv-1 virus capsid, quasi-atomic model
1586715@YP_009174293@Yellowstone_lake_phycodnavirus_3	4	c6ojnC_.4.pdb	1	26	36	476	8.60	PDB header: viral protein	Chain: C: PDB Molecule: major capsid protein;	PDBTitle: comparative model of sgiv major coat protein (mcp) trimer based on2 cryo-em map
1586715@YP_009174293@Yellowstone_lake_phycodnavirus_3	5	c5j7oF_.5.pdb	1	23	28	474	2.37	PDB header: viral protein	Chain: F: PDB Molecule: major capsid protein;	PDBTitle: faustovirus major capsid protein
# Job Description	Rank	Template/Model	Confidence	Sequence ID	Qstart	Qend	Resolution	Template Info
1557035@YP_009177692@Yellowstone_Lake_virophage_7	1	c3j26C_.1.pdb	1	29	1	528	3.50	PDB header: virus	Chain: C: PDB Molecule: capsid protein v20;	PDBTitle: the 3.5 a resolution structure of the sputnik virophage by cryo-em
# Job Description	Rank	Template/Model	Confidence	Sequence ID	Qstart	Qend	Resolution	Template Info
698757@AFA40846@Pyrobaculum_oguniense_TE7	1	c2bbdA_.1.pdb	1	20	8	293	2.04	PDB header: viral protein	Chain: A: PDB Molecule: coat protein;	PDBTitle: crystal structure of the stiv mcp
698757@AFA40846@Pyrobaculum_oguniense_TE7	2	c2w0cC_.2.pdb	0.841	17	3	301	7.00	PDB header: virus	Chain: C: PDB Molecule: major capsid protein p2;	PDBTitle: x-ray structure of the entire lipid-containing bacteriophage pm2
# Job Description	Rank	Template/Model	Confidence	Sequence ID	Qstart	Qend	Resolution	Template Info
62099@YP_009001666@Anomala_cuprea_entomopoxvirus	1	c3samB_.1.pdb	1	28	15	563	2.55	PDB header: viral protein	Chain: B: PDB Molecule: rifampicin resistance protein;	PDBTitle: structure of d13, the scaffolding protein of vaccinia virus (mutant2 d513g)
62099@YP_009001666@Anomala_cuprea_entomopoxvirus	2	c3saqA_.2.pdb	1	29	29	551	3.51	PDB header: viral protein	Chain: A: PDB Molecule: rifampicin resistance protein;	PDBTitle: structure of d13, the scaffolding protein of vaccinia virus
62099@YP_009001666@Anomala_cuprea_entomopoxvirus	3	c6ojnC_.3.pdb	1	18	25	266	8.60	PDB header: viral protein	Chain: C: PDB Molecule: major capsid protein;	PDBTitle: comparative model of sgiv major coat protein (mcp) trimer based on2 cryo-em map
62099@YP_009001666@Anomala_cuprea_entomopoxvirus	4	c1m4xC_.4.pdb	0.999	14	19	260	28.00	PDB header: virus	Chain: C: PDB Molecule: pbcv-1 virus capsid;	PDBTitle: pbcv-1 virus capsid, quasi-atomic model
62099@YP_009001666@Anomala_cuprea_entomopoxvirus	5	c1j5qB_.5.pdb	0.999	15	19	260	2.55	PDB header: viral protein	Chain: B: PDB Molecule: major capsid protein;	PDBTitle: the structure and evolution of the major capsid protein of a large,2 lipid-containing, dna virus.
62099@YP_009001666@Anomala_cuprea_entomopoxvirus	6	c5tipD_.6.pdb	0.999	14	19	260	2.00	PDB header: viral protein	Chain: D: PDB Molecule: major capsid protein;	PDBTitle: the structure of the major capsid protein of pbcv-1
62099@YP_009001666@Anomala_cuprea_entomopoxvirus	7	c5j7oF_.7.pdb	0.999	21	61	268	2.37	PDB header: viral protein	Chain: F: PDB Molecule: major capsid protein;	PDBTitle: faustovirus major capsid protein
62099@YP_009001666@Anomala_cuprea_entomopoxvirus	8	d1m3ya1.8.pdb	0.998	13	19	221	2.00	PDB header: viral protein	Chain: A: PDB Molecule: the major capsid protein of pbcv-1, vp54;	PDBTitle: the structure of major capsid protein of a large, lipid containing,2 dna virus
# Job Description	Rank	Template/Model	Confidence	Sequence ID	Qstart	Qend	Resolution	Template Info
Polinton_2_NV	1	c1m4xC_.1.pdb	0.992	17	47	427	28.00	PDB header: virus	Chain: C: PDB Molecule: pbcv-1 virus capsid;	PDBTitle: pbcv-1 virus capsid, quasi-atomic model
Polinton_2_NV	2	c6ojnC_.2.pdb	0.99	14	43	427	8.60	PDB header: viral protein	Chain: C: PDB Molecule: major capsid protein;	PDBTitle: comparative model of sgiv major coat protein (mcp) trimer based on2 cryo-em map
Polinton_2_NV	3	c5tipD_.3.pdb	0.99	18	47	427	2.00	PDB header: viral protein	Chain: D: PDB Molecule: major capsid protein;	PDBTitle: the structure of the major capsid protein of pbcv-1
Polinton_2_NV	4	c1j5qB_.4.pdb	0.99	17	47	427	2.55	PDB header: viral protein	Chain: B: PDB Molecule: major capsid protein;	PDBTitle: the structure and evolution of the major capsid protein of a large,2 lipid-containing, dna virus.
Polinton_2_NV	5	d1m3ya1.5.pdb	0.965	13	43	245	2.00	PDB header: viral protein	Chain: A: PDB Molecule: the major capsid protein of pbcv-1, vp54;	PDBTitle: the structure of major capsid protein of a large, lipid containing,2 dna virus
Polinton_2_NV	6	c5j7oF_.6.pdb	0.954	18	12	424	2.37	PDB header: viral protein	Chain: F: PDB Molecule: major capsid protein;	PDBTitle: faustovirus major capsid protein
# Job Description	Rank	Template/Model	Confidence	Sequence ID	Qstart	Qend	Resolution	Template Info
554168@AEQ60611.1@Acanthamoeba_castellanii_mamavirus	1	c5tipD_.1.pdb	1	45	2	593	2.00	PDB header: viral protein	Chain: D: PDB Molecule: major capsid protein;	PDBTitle: the structure of the major capsid protein of pbcv-1
554168@AEQ60611.1@Acanthamoeba_castellanii_mamavirus	2	c1j5qB_.2.pdb	1	42	25	593	2.55	PDB header: viral protein	Chain: B: PDB Molecule: major capsid protein;	PDBTitle: the structure and evolution of the major capsid protein of a large,2 lipid-containing, dna virus.
554168@AEQ60611.1@Acanthamoeba_castellanii_mamavirus	3	c1m4xC_.3.pdb	1	42	25	593	28.00	PDB header: virus	Chain: C: PDB Molecule: pbcv-1 virus capsid;	PDBTitle: pbcv-1 virus capsid, quasi-atomic model
554168@AEQ60611.1@Acanthamoeba_castellanii_mamavirus	4	c6ojnC_.4.pdb	1	26	34	589	8.60	PDB header: viral protein	Chain: C: PDB Molecule: major capsid protein;	PDBTitle: comparative model of sgiv major coat protein (mcp) trimer based on2 cryo-em map
554168@AEQ60611.1@Acanthamoeba_castellanii_mamavirus	5	c5j7oF_.5.pdb	1	20	27	587	2.37	PDB header: viral protein	Chain: F: PDB Molecule: major capsid protein;	PDBTitle: faustovirus major capsid protein
# Job Description	Rank	Template/Model	Confidence	Sequence ID	Qstart	Qend	Resolution	Template Info
1881242@AUR81555.1@Autolykiviridae_1.008.O	1	c2w0cC_.1.pdb	1	25	4	281	7.00	PDB header: virus	Chain: C: PDB Molecule: major capsid protein p2;	PDBTitle: x-ray structure of the entire lipid-containing bacteriophage pm2
1881242@AUR81555.1@Autolykiviridae_1.008.O	2	c5j7oF_.2.pdb	0.949	25	1	73	2.37	PDB header: viral protein	Chain: F: PDB Molecule: major capsid protein;	PDBTitle: faustovirus major capsid protein
1881242@AUR81555.1@Autolykiviridae_1.008.O	3	c6ojnC_.3.pdb	0.937	19	14	246	8.60	PDB header: viral protein	Chain: C: PDB Molecule: major capsid protein;	PDBTitle: comparative model of sgiv major coat protein (mcp) trimer based on2 cryo-em map
1881242@AUR81555.1@Autolykiviridae_1.008.O	4	c5tipD_.4.pdb	0.922	15	11	246	2.00	PDB header: viral protein	Chain: D: PDB Molecule: major capsid protein;	PDBTitle: the structure of the major capsid protein of pbcv-1
1881242@AUR81555.1@Autolykiviridae_1.008.O	5	c1m4xC_.5.pdb	0.895	14	15	246	28.00	PDB header: virus	Chain: C: PDB Molecule: pbcv-1 virus capsid;	PDBTitle: pbcv-1 virus capsid, quasi-atomic model
# Job Description	Rank	Template/Model	Confidence	Sequence ID	Qstart	Qend	Resolution	Template Info
1739971@ALN97666@Dishui_lake_virophage_1	1	c3j26C_.1.pdb	1	31	9	527	3.50	PDB header: virus	Chain: C: PDB Molecule: capsid protein v20;	PDBTitle: the 3.5 a resolution structure of the sputnik virophage by cryo-em
# Job Description	Rank	Template/Model	Confidence	Sequence ID	Qstart	Qend	Resolution	Template Info
Archaeal_virus_DEEP_JUN17B	1	c2bbdA_.1.pdb	1	23	9	302	2.04	PDB header: viral protein	Chain: A: PDB Molecule: coat protein;	PDBTitle: crystal structure of the stiv mcp
Archaeal_virus_DEEP_JUN17B	2	c1j5qB_.2.pdb	0.921	19	20	308	2.55	PDB header: viral protein	Chain: B: PDB Molecule: major capsid protein;	PDBTitle: the structure and evolution of the major capsid protein of a large,2 lipid-containing, dna virus.
Archaeal_virus_DEEP_JUN17B	3	c2w0cC_.3.pdb	0.869	13	11	315	7.00	PDB header: virus	Chain: C: PDB Molecule: major capsid protein p2;	PDBTitle: x-ray structure of the entire lipid-containing bacteriophage pm2
Archaeal_virus_DEEP_JUN17B	4	c1m4xC_.4.pdb	0.866	19	20	308	28.00	PDB header: virus	Chain: C: PDB Molecule: pbcv-1 virus capsid;	PDBTitle: pbcv-1 virus capsid, quasi-atomic model
# Job Description	Rank	Template/Model	Confidence	Sequence ID	Qstart	Qend	Resolution	Template Info
10493@YP_031669.1@Frog_virus_3	1	c6ojnC_.1.pdb	1	72	41	463	8.60	PDB header: viral protein	Chain: C: PDB Molecule: major capsid protein;	PDBTitle: comparative model of sgiv major coat protein (mcp) trimer based on2 cryo-em map
10493@YP_031669.1@Frog_virus_3	2	c5tipD_.2.pdb	1	23	10	460	2.00	PDB header: viral protein	Chain: D: PDB Molecule: major capsid protein;	PDBTitle: the structure of the major capsid protein of pbcv-1
10493@YP_031669.1@Frog_virus_3	3	c1j5qB_.3.pdb	1	23	35	460	2.55	PDB header: viral protein	Chain: B: PDB Molecule: major capsid protein;	PDBTitle: the structure and evolution of the major capsid protein of a large,2 lipid-containing, dna virus.
10493@YP_031669.1@Frog_virus_3	4	c1m4xC_.4.pdb	1	23	35	460	28.00	PDB header: virus	Chain: C: PDB Molecule: pbcv-1 virus capsid;	PDBTitle: pbcv-1 virus capsid, quasi-atomic model
10493@YP_031669.1@Frog_virus_3	5	c5j7oF_.5.pdb	1	18	37	458	2.37	PDB header: viral protein	Chain: F: PDB Molecule: major capsid protein;	PDBTitle: faustovirus major capsid protein
# Job Description	Rank	Template/Model	Confidence	Sequence ID	Qstart	Qend	Resolution	Template Info
754004@YP_003591107@Sulfolobus_turreted_icosahedral_virus_2	1	c2bbdA_.1.pdb	1	89	2	324	2.04	PDB header: viral protein	Chain: A: PDB Molecule: coat protein;	PDBTitle: crystal structure of the stiv mcp
# Job Description	Rank	Template/Model	Confidence	Sequence ID	Qstart	Qend	Resolution	Template Info
1586714@YP_009174565@Yellowstone_lake_phycodnavirus_2	1	c5tipD_.1.pdb	1	47	22	467	2.00	PDB header: viral protein	Chain: D: PDB Molecule: major capsid protein;	PDBTitle: the structure of the major capsid protein of pbcv-1
1586714@YP_009174565@Yellowstone_lake_phycodnavirus_2	2	c1j5qB_.2.pdb	1	45	45	467	2.55	PDB header: viral protein	Chain: B: PDB Molecule: major capsid protein;	PDBTitle: the structure and evolution of the major capsid protein of a large,2 lipid-containing, dna virus.
1586714@YP_009174565@Yellowstone_lake_phycodnavirus_2	3	c1m4xC_.3.pdb	1	45	45	467	28.00	PDB header: virus	Chain: C: PDB Molecule: pbcv-1 virus capsid;	PDBTitle: pbcv-1 virus capsid, quasi-atomic model
1586714@YP_009174565@Yellowstone_lake_phycodnavirus_2	4	c6ojnC_.4.pdb	1	24	53	463	8.60	PDB header: viral protein	Chain: C: PDB Molecule: major capsid protein;	PDBTitle: comparative model of sgiv major coat protein (mcp) trimer based on2 cryo-em map
1586714@YP_009174565@Yellowstone_lake_phycodnavirus_2	5	c5j7oF_.5.pdb	1	19	47	461	2.37	PDB header: viral protein	Chain: F: PDB Molecule: major capsid protein;	PDBTitle: faustovirus major capsid protein
# Job Description	Rank	Template/Model	Confidence	Sequence ID	Qstart	Qend	Resolution	Template Info
10497@NP_042775.1@African_swine_fever_virus	1	c5j7oF_.1.pdb	1	42	7	641	2.37	PDB header: viral protein	Chain: F: PDB Molecule: major capsid protein;	PDBTitle: faustovirus major capsid protein
10497@NP_042775.1@African_swine_fever_virus	2	c1m4xC_.2.pdb	1	24	60	645	28.00	PDB header: virus	Chain: C: PDB Molecule: pbcv-1 virus capsid;	PDBTitle: pbcv-1 virus capsid, quasi-atomic model
10497@NP_042775.1@African_swine_fever_virus	3	c1j5qB_.3.pdb	1	24	60	645	2.55	PDB header: viral protein	Chain: B: PDB Molecule: major capsid protein;	PDBTitle: the structure and evolution of the major capsid protein of a large,2 lipid-containing, dna virus.
10497@NP_042775.1@African_swine_fever_virus	4	c5tipD_.4.pdb	1	23	60	645	2.00	PDB header: viral protein	Chain: D: PDB Molecule: major capsid protein;	PDBTitle: the structure of the major capsid protein of pbcv-1
10497@NP_042775.1@African_swine_fever_virus	5	c6ojnC_.5.pdb	0.999	22	81	642	8.60	PDB header: viral protein	Chain: C: PDB Molecule: major capsid protein;	PDBTitle: comparative model of sgiv major coat protein (mcp) trimer based on2 cryo-em map
# Job Description	Rank	Template/Model	Confidence	Sequence ID	Qstart	Qend	Resolution	Template Info
Archaeal_virus_DEEP_JUN17A	1	c2bbdA_.1.pdb	1	23	9	302	2.04	PDB header: viral protein	Chain: A: PDB Molecule: coat protein;	PDBTitle: crystal structure of the stiv mcp
Archaeal_virus_DEEP_JUN17A	2	c1j5qB_.2.pdb	0.921	19	20	308	2.55	PDB header: viral protein	Chain: B: PDB Molecule: major capsid protein;	PDBTitle: the structure and evolution of the major capsid protein of a large,2 lipid-containing, dna virus.
Archaeal_virus_DEEP_JUN17A	3	c2w0cC_.3.pdb	0.869	13	11	315	7.00	PDB header: virus	Chain: C: PDB Molecule: major capsid protein p2;	PDBTitle: x-ray structure of the entire lipid-containing bacteriophage pm2
Archaeal_virus_DEEP_JUN17A	4	c1m4xC_.4.pdb	0.866	19	20	308	28.00	PDB header: virus	Chain: C: PDB Molecule: pbcv-1 virus capsid;	PDBTitle: pbcv-1 virus capsid, quasi-atomic model
Archaeal_virus_DEEP_JUN17A	5	c5tipD_.5.pdb	0.652	19	20	308	2.00	PDB header: viral protein	Chain: D: PDB Molecule: major capsid protein;	PDBTitle: the structure of the major capsid protein of pbcv-1
# Job Description	Rank	Template/Model	Confidence	Sequence ID	Qstart	Qend	Resolution	Template Info
36363@NP_044812.1@Lymphocystis_disease_virus_1	1	c6ojnC_.1.pdb	1	53	42	459	8.60	PDB header: viral protein	Chain: C: PDB Molecule: major capsid protein;	PDBTitle: comparative model of sgiv major coat protein (mcp) trimer based on2 cryo-em map
36363@NP_044812.1@Lymphocystis_disease_virus_1	2	c5tipD_.2.pdb	1	20	10	456	2.00	PDB header: viral protein	Chain: D: PDB Molecule: major capsid protein;	PDBTitle: the structure of the major capsid protein of pbcv-1
36363@NP_044812.1@Lymphocystis_disease_virus_1	3	c1j5qB_.3.pdb	1	21	34	456	2.55	PDB header: viral protein	Chain: B: PDB Molecule: major capsid protein;	PDBTitle: the structure and evolution of the major capsid protein of a large,2 lipid-containing, dna virus.
36363@NP_044812.1@Lymphocystis_disease_virus_1	4	c1m4xC_.4.pdb	1	20	34	456	28.00	PDB header: virus	Chain: C: PDB Molecule: pbcv-1 virus capsid;	PDBTitle: pbcv-1 virus capsid, quasi-atomic model
36363@NP_044812.1@Lymphocystis_disease_virus_1	5	c5j7oF_.5.pdb	1	18	36	454	2.37	PDB header: viral protein	Chain: F: PDB Molecule: major capsid protein;	PDBTitle: faustovirus major capsid protein
# Job Description	Rank	Template/Model	Confidence	Sequence ID	Qstart	Qend	Resolution	Template Info
1785753@YP_001648266@Ostreococcus_tauri_virus_OtV5	1	c5tipD_.1.pdb	1	52	12	432	2.00	PDB header: viral protein	Chain: D: PDB Molecule: major capsid protein;	PDBTitle: the structure of the major capsid protein of pbcv-1
1785753@YP_001648266@Ostreococcus_tauri_virus_OtV5	2	c1j5qB_.2.pdb	1	51	35	432	2.55	PDB header: viral protein	Chain: B: PDB Molecule: major capsid protein;	PDBTitle: the structure and evolution of the major capsid protein of a large,2 lipid-containing, dna virus.
1785753@YP_001648266@Ostreococcus_tauri_virus_OtV5	3	c1m4xC_.3.pdb	1	51	35	432	28.00	PDB header: virus	Chain: C: PDB Molecule: pbcv-1 virus capsid;	PDBTitle: pbcv-1 virus capsid, quasi-atomic model
1785753@YP_001648266@Ostreococcus_tauri_virus_OtV5	4	c6ojnC_.4.pdb	1	26	43	428	8.60	PDB header: viral protein	Chain: C: PDB Molecule: major capsid protein;	PDBTitle: comparative model of sgiv major coat protein (mcp) trimer based on2 cryo-em map
1785753@YP_001648266@Ostreococcus_tauri_virus_OtV5	5	c5j7oF_.5.pdb	1	19	37	426	2.37	PDB header: viral protein	Chain: F: PDB Molecule: major capsid protein;	PDBTitle: faustovirus major capsid protein
# Job Description	Rank	Template/Model	Confidence	Sequence ID	Qstart	Qend	Resolution	Template Info
Polinton_1_TC	1	c6ojnC_.1.pdb	0.986	18	46	418	8.60	PDB header: viral protein	Chain: C: PDB Molecule: major capsid protein;	PDBTitle: comparative model of sgiv major coat protein (mcp) trimer based on2 cryo-em map
Polinton_1_TC	2	c1m4xC_.2.pdb	0.986	15	46	418	28.00	PDB header: virus	Chain: C: PDB Molecule: pbcv-1 virus capsid;	PDBTitle: pbcv-1 virus capsid, quasi-atomic model
Polinton_1_TC	3	c1j5qB_.3.pdb	0.984	14	46	418	2.55	PDB header: viral protein	Chain: B: PDB Molecule: major capsid protein;	PDBTitle: the structure and evolution of the major capsid protein of a large,2 lipid-containing, dna virus.
Polinton_1_TC	4	c5tipD_.4.pdb	0.984	17	46	418	2.00	PDB header: viral protein	Chain: D: PDB Molecule: major capsid protein;	PDBTitle: the structure of the major capsid protein of pbcv-1
Polinton_1_TC	5	d1m3ya1.5.pdb	0.955	11	46	243	2.00	PDB header: viral protein	Chain: A: PDB Molecule: the major capsid protein of pbcv-1, vp54;	PDBTitle: the structure of major capsid protein of a large, lipid containing,2 dna virus
Polinton_1_TC	6	c5j7oF_.6.pdb	0.83	13	16	418	2.37	PDB header: viral protein	Chain: F: PDB Molecule: major capsid protein;	PDBTitle: faustovirus major capsid protein
# Job Description	Rank	Template/Model	Confidence	Sequence ID	Qstart	Qend	Resolution	Template Info
1269028@YP_007354346.1@Acanthamoeba_polyphaga_moumouvirus	1	c5tipD_.1.pdb	1	39	2	508	2.00	PDB header: viral protein	Chain: D: PDB Molecule: major capsid protein;	PDBTitle: the structure of the major capsid protein of pbcv-1
1269028@YP_007354346.1@Acanthamoeba_polyphaga_moumouvirus	2	c1m4xC_.2.pdb	1	36	25	508	28.00	PDB header: virus	Chain: C: PDB Molecule: pbcv-1 virus capsid;	PDBTitle: pbcv-1 virus capsid, quasi-atomic model
1269028@YP_007354346.1@Acanthamoeba_polyphaga_moumouvirus	3	c1j5qB_.3.pdb	1	34	25	508	2.55	PDB header: viral protein	Chain: B: PDB Molecule: major capsid protein;	PDBTitle: the structure and evolution of the major capsid protein of a large,2 lipid-containing, dna virus.
1269028@YP_007354346.1@Acanthamoeba_polyphaga_moumouvirus	4	c6ojnC_.4.pdb	1	23	35	505	8.60	PDB header: viral protein	Chain: C: PDB Molecule: major capsid protein;	PDBTitle: comparative model of sgiv major coat protein (mcp) trimer based on2 cryo-em map
1269028@YP_007354346.1@Acanthamoeba_polyphaga_moumouvirus	5	c5j7oF_.5.pdb	1	16	27	503	2.37	PDB header: viral protein	Chain: F: PDB Molecule: major capsid protein;	PDBTitle: faustovirus major capsid protein
# Job Description	Rank	Template/Model	Confidence	Sequence ID	Qstart	Qend	Resolution	Template Info
1477405@AMP44241.1@Faustovirus	1	c5j7oF_.1.pdb	1	90	4	175	2.37	PDB header: viral protein	Chain: F: PDB Molecule: major capsid protein;	PDBTitle: faustovirus major capsid protein
1477405@AMP44241.1@Faustovirus	2	c1m4xC_.2.pdb	0.975	16	21	174	28.00	PDB header: virus	Chain: C: PDB Molecule: pbcv-1 virus capsid;	PDBTitle: pbcv-1 virus capsid, quasi-atomic model
1477405@AMP44241.1@Faustovirus	3	c1j5qB_.3.pdb	0.968	16	21	174	2.55	PDB header: viral protein	Chain: B: PDB Molecule: major capsid protein;	PDBTitle: the structure and evolution of the major capsid protein of a large,2 lipid-containing, dna virus.
1477405@AMP44241.1@Faustovirus	4	c6ojnC_.4.pdb	0.967	11	7	174	8.60	PDB header: viral protein	Chain: C: PDB Molecule: major capsid protein;	PDBTitle: comparative model of sgiv major coat protein (mcp) trimer based on2 cryo-em map
1477405@AMP44241.1@Faustovirus	5	c5tipD_.5.pdb	0.955	15	7	174	2.00	PDB header: viral protein	Chain: D: PDB Molecule: major capsid protein;	PDBTitle: the structure of the major capsid protein of pbcv-1
# Job Description	Rank	Template/Model	Confidence	Sequence ID	Qstart	Qend	Resolution	Template Info
1881450@AUR82054.1@Autolykiviridae_1.020.O	1	c2w0cC_.1.pdb	1	27	4	281	7.00	PDB header: virus	Chain: C: PDB Molecule: major capsid protein p2;	PDBTitle: x-ray structure of the entire lipid-containing bacteriophage pm2
1881450@AUR82054.1@Autolykiviridae_1.020.O	2	c5j7oF_.2.pdb	0.958	25	1	73	2.37	PDB header: viral protein	Chain: F: PDB Molecule: major capsid protein;	PDBTitle: faustovirus major capsid protein
1881450@AUR82054.1@Autolykiviridae_1.020.O	3	c5tipD_.3.pdb	0.953	15	11	238	2.00	PDB header: viral protein	Chain: D: PDB Molecule: major capsid protein;	PDBTitle: the structure of the major capsid protein of pbcv-1
1881450@AUR82054.1@Autolykiviridae_1.020.O	4	c1m4xC_.4.pdb	0.947	15	15	238	28.00	PDB header: virus	Chain: C: PDB Molecule: pbcv-1 virus capsid;	PDBTitle: pbcv-1 virus capsid, quasi-atomic model
1881450@AUR82054.1@Autolykiviridae_1.020.O	5	c1j5qB_.5.pdb	0.915	15	15	238	2.55	PDB header: viral protein	Chain: B: PDB Molecule: major capsid protein;	PDBTitle: the structure and evolution of the major capsid protein of a large,2 lipid-containing, dna virus.
1881450@AUR82054.1@Autolykiviridae_1.020.O	6	c6ojnC_.6.pdb	0.874	16	6	269	8.60	PDB header: viral protein	Chain: C: PDB Molecule: major capsid protein;	PDBTitle: comparative model of sgiv major coat protein (mcp) trimer based on2 cryo-em map
# Job Description	Rank	Template/Model	Confidence	Sequence ID	Qstart	Qend	Resolution	Template Info
28321@NP_064904@Amsacta_moorei_entomopoxvirus	1	c3samB_.1.pdb	1	30	17	566	2.55	PDB header: viral protein	Chain: B: PDB Molecule: rifampicin resistance protein;	PDBTitle: structure of d13, the scaffolding protein of vaccinia virus (mutant2 d513g)
28321@NP_064904@Amsacta_moorei_entomopoxvirus	2	c3saqA_.2.pdb	1	30	31	554	3.51	PDB header: viral protein	Chain: A: PDB Molecule: rifampicin resistance protein;	PDBTitle: structure of d13, the scaffolding protein of vaccinia virus
28321@NP_064904@Amsacta_moorei_entomopoxvirus	3	c6ojnC_.3.pdb	0.983	25	27	194	8.60	PDB header: viral protein	Chain: C: PDB Molecule: major capsid protein;	PDBTitle: comparative model of sgiv major coat protein (mcp) trimer based on2 cryo-em map
28321@NP_064904@Amsacta_moorei_entomopoxvirus	4	c5j7oF_.4.pdb	0.975	20	63	194	2.37	PDB header: viral protein	Chain: F: PDB Molecule: major capsid protein;	PDBTitle: faustovirus major capsid protein
28321@NP_064904@Amsacta_moorei_entomopoxvirus	5	c1j5qB_.5.pdb	0.974	15	27	197	2.55	PDB header: viral protein	Chain: B: PDB Molecule: major capsid protein;	PDBTitle: the structure and evolution of the major capsid protein of a large,2 lipid-containing, dna virus.
28321@NP_064904@Amsacta_moorei_entomopoxvirus	6	c1m4xC_.6.pdb	0.973	15	27	197	28.00	PDB header: virus	Chain: C: PDB Molecule: pbcv-1 virus capsid;	PDBTitle: pbcv-1 virus capsid, quasi-atomic model
28321@NP_064904@Amsacta_moorei_entomopoxvirus	7	c5tipD_.7.pdb	0.973	16	21	197	2.00	PDB header: viral protein	Chain: D: PDB Molecule: major capsid protein;	PDBTitle: the structure of the major capsid protein of pbcv-1
# Job Description	Rank	Template/Model	Confidence	Sequence ID	Qstart	Qend	Resolution	Template Info
Polinton_2_SP	1	c1m4xC_.1.pdb	0.986	18	46	433	28.00	PDB header: virus	Chain: C: PDB Molecule: pbcv-1 virus capsid;	PDBTitle: pbcv-1 virus capsid, quasi-atomic model
Polinton_2_SP	2	c1j5qB_.2.pdb	0.985	18	46	433	2.55	PDB header: viral protein	Chain: B: PDB Molecule: major capsid protein;	PDBTitle: the structure and evolution of the major capsid protein of a large,2 lipid-containing, dna virus.
Polinton_2_SP	3	c6ojnC_.3.pdb	0.985	14	46	433	8.60	PDB header: viral protein	Chain: C: PDB Molecule: major capsid protein;	PDBTitle: comparative model of sgiv major coat protein (mcp) trimer based on2 cryo-em map
Polinton_2_SP	4	c5tipD_.4.pdb	0.984	20	46	433	2.00	PDB header: viral protein	Chain: D: PDB Molecule: major capsid protein;	PDBTitle: the structure of the major capsid protein of pbcv-1
Polinton_2_SP	5	d1m3ya1.5.pdb	0.964	19	65	250	2.00	PDB header: viral protein	Chain: A: PDB Molecule: the major capsid protein of pbcv-1, vp54;	PDBTitle: the structure of major capsid protein of a large, lipid containing,2 dna virus
Polinton_2_SP	6	c2bviK_.6.pdb	0.876	17	70	281	10.00	PDB header: virus	Chain: K: PDB Molecule: hexon protein;	PDBTitle: the quasi-atomic model of human adenovirus type 52 capsid (part 2)
Polinton_2_SP	7	c3zifD_.7.pdb	0.823	21	102	276	4.50	PDB header: virus	Chain: D: PDB Molecule: hexon protein;	PDBTitle: cryo-em structures of two intermediates provide insight into2 adenovirus assembly and disassembly
Polinton_2_SP	8	c5j7oF_.8.pdb	0.767	21	16	430	2.37	PDB header: viral protein	Chain: F: PDB Molecule: major capsid protein;	PDBTitle: faustovirus major capsid protein
# Job Description	Rank	Template/Model	Confidence	Sequence ID	Qstart	Qend	Resolution	Template Info
101571@WP_071774888@Burkholderia_ubonensis	1	c2w0cC_.1.pdb	1	20	1	270	7.00	PDB header: virus	Chain: C: PDB Molecule: major capsid protein p2;	PDBTitle: x-ray structure of the entire lipid-containing bacteriophage pm2
101571@WP_071774888@Burkholderia_ubonensis	2	c6ojnC_.2.pdb	0.959	15	12	256	8.60	PDB header: viral protein	Chain: C: PDB Molecule: major capsid protein;	PDBTitle: comparative model of sgiv major coat protein (mcp) trimer based on2 cryo-em map
101571@WP_071774888@Burkholderia_ubonensis	3	c1m4xC_.3.pdb	0.889	19	11	255	28.00	PDB header: virus	Chain: C: PDB Molecule: pbcv-1 virus capsid;	PDBTitle: pbcv-1 virus capsid, quasi-atomic model
101571@WP_071774888@Burkholderia_ubonensis	4	c5tipD_.4.pdb	0.871	16	12	255	2.00	PDB header: viral protein	Chain: D: PDB Molecule: major capsid protein;	PDBTitle: the structure of the major capsid protein of pbcv-1
101571@WP_071774888@Burkholderia_ubonensis	5	c1j5qB_.5.pdb	0.839	17	11	268	2.55	PDB header: viral protein	Chain: B: PDB Molecule: major capsid protein;	PDBTitle: the structure and evolution of the major capsid protein of a large,2 lipid-containing, dna virus.
# Job Description	Rank	Template/Model	Confidence	Sequence ID	Qstart	Qend	Resolution	Template Info
28034@WP_020374112@Sulfobacillus_thermosulfidooxidans	1	c6ojnC_.1.pdb	0.918	19	17	268	8.60	PDB header: viral protein	Chain: C: PDB Molecule: major capsid protein;	PDBTitle: comparative model of sgiv major coat protein (mcp) trimer based on2 cryo-em map
# Job Description	Rank	Template/Model	Confidence	Sequence ID	Qstart	Qend	Resolution	Template Info
543939@YP_002122381@Sputnik_virophage	1	c3j26C_.1.pdb	1	100	1	508	3.50	PDB header: virus	Chain: C: PDB Molecule: capsid protein v20;	PDBTitle: the 3.5 a resolution structure of the sputnik virophage by cryo-em
# Job Description	Rank	Template/Model	Confidence	Sequence ID	Qstart	Qend	Resolution	Template Info
195522@WP_042693039@Thermococcus_nautili	1	c2bbdA_.1.pdb	1	23	19	305	2.04	PDB header: viral protein	Chain: A: PDB Molecule: coat protein;	PDBTitle: crystal structure of the stiv mcp
# Job Description	Rank	Template/Model	Confidence	Sequence ID	Qstart	Qend	Resolution	Template Info
10658@NP_040692@Enterobacteria_phage_PRD1	1	c6q5uF_.1.pdb	1	100	2	395	2.75	PDB header: virus	Chain: F: PDB Molecule: major capsid protein (p3);	PDBTitle: high resolution electron cryo-microscopy structure of the2 bacteriophage pr772
10658@NP_040692@Enterobacteria_phage_PRD1	2	c1hb5C_.2.pdb	1	100	14	384	12.00	PDB header: virus	Chain: C: PDB Molecule: bacteriophage prd1 p3-shell;	PDBTitle: quasi-atomic resolution model of bacteriophage prd1 p3-shell, obtained2 by combined cryo-em and x-ray crystallography.
10658@NP_040692@Enterobacteria_phage_PRD1	3	d1hx6a1.3.pdb	1	100	15	244	1.65	PDB header: viral protein	Chain: A: PDB Molecule: major capsid protein;	PDBTitle: p3, the major coat protein of the lipid-containing2 bacteriophage prd1.
# Job Description	Rank	Template/Model	Confidence	Sequence ID	Qstart	Qend	Resolution	Template Info
1489064@WP_047763393@Kiloniella_spongiae	1	c2w0cC_.1.pdb	1	23	3	263	7.00	PDB header: virus	Chain: C: PDB Molecule: major capsid protein p2;	PDBTitle: x-ray structure of the entire lipid-containing bacteriophage pm2
1489064@WP_047763393@Kiloniella_spongiae	2	c1j5qB_.2.pdb	0.94	16	1	229	2.55	PDB header: viral protein	Chain: B: PDB Molecule: major capsid protein;	PDBTitle: the structure and evolution of the major capsid protein of a large,2 lipid-containing, dna virus.
1489064@WP_047763393@Kiloniella_spongiae	3	c5tipD_.3.pdb	0.939	15	12	229	2.00	PDB header: viral protein	Chain: D: PDB Molecule: major capsid protein;	PDBTitle: the structure of the major capsid protein of pbcv-1
1489064@WP_047763393@Kiloniella_spongiae	4	c6ojnC_.4.pdb	0.932	20	12	124	8.60	PDB header: viral protein	Chain: C: PDB Molecule: major capsid protein;	PDBTitle: comparative model of sgiv major coat protein (mcp) trimer based on2 cryo-em map
1489064@WP_047763393@Kiloniella_spongiae	5	c1m4xC_.5.pdb	0.923	13	1	81	28.00	PDB header: virus	Chain: C: PDB Molecule: pbcv-1 virus capsid;	PDBTitle: pbcv-1 virus capsid, quasi-atomic model
1489064@WP_047763393@Kiloniella_spongiae	6	c5j7oF_.6.pdb	0.913	10	46	137	2.37	PDB header: viral protein	Chain: F: PDB Molecule: major capsid protein;	PDBTitle: faustovirus major capsid protein
1489064@WP_047763393@Kiloniella_spongiae	7	d1m3ya1.7.pdb	0.903	12	12	81	2.00	PDB header: viral protein	Chain: A: PDB Molecule: the major capsid protein of pbcv-1, vp54;	PDBTitle: the structure of major capsid protein of a large, lipid containing,2 dna virus
1489064@WP_047763393@Kiloniella_spongiae	8	d1m3ya2.8.pdb	0.896	15	41	137	2.00	PDB header: viral protein	Chain: A: PDB Molecule: the major capsid protein of pbcv-1, vp54;	PDBTitle: the structure of major capsid protein of a large, lipid containing,2 dna virus
# Job Description	Rank	Template/Model	Confidence	Sequence ID	Qstart	Qend	Resolution	Template Info
Polinton_1_SP	1	c1m4xC_.1.pdb	0.988	18	46	433	28.00	PDB header: virus	Chain: C: PDB Molecule: pbcv-1 virus capsid;	PDBTitle: pbcv-1 virus capsid, quasi-atomic model
Polinton_1_SP	2	c6ojnC_.2.pdb	0.987	14	46	433	8.60	PDB header: viral protein	Chain: C: PDB Molecule: major capsid protein;	PDBTitle: comparative model of sgiv major coat protein (mcp) trimer based on2 cryo-em map
Polinton_1_SP	3	c5tipD_.3.pdb	0.987	21	46	433	2.00	PDB header: viral protein	Chain: D: PDB Molecule: major capsid protein;	PDBTitle: the structure of the major capsid protein of pbcv-1
Polinton_1_SP	4	c1j5qB_.4.pdb	0.987	18	46	433	2.55	PDB header: viral protein	Chain: B: PDB Molecule: major capsid protein;	PDBTitle: the structure and evolution of the major capsid protein of a large,2 lipid-containing, dna virus.
Polinton_1_SP	5	d1m3ya1.5.pdb	0.961	17	32	250	2.00	PDB header: viral protein	Chain: A: PDB Molecule: the major capsid protein of pbcv-1, vp54;	PDBTitle: the structure of major capsid protein of a large, lipid containing,2 dna virus
Polinton_1_SP	6	c5j7oF_.6.pdb	0.895	18	16	430	2.37	PDB header: viral protein	Chain: F: PDB Molecule: major capsid protein;	PDBTitle: faustovirus major capsid protein
# Job Description	Rank	Template/Model	Confidence	Sequence ID	Qstart	Qend	Resolution	Template Info
10255@ABF24471@Variola_virus	1	c3samB_.1.pdb	1	99	1	547	2.55	PDB header: viral protein	Chain: B: PDB Molecule: rifampicin resistance protein;	PDBTitle: structure of d13, the scaffolding protein of vaccinia virus (mutant2 d513g)
10255@ABF24471@Variola_virus	2	c3saqA_.2.pdb	1	100	32	535	3.51	PDB header: viral protein	Chain: A: PDB Molecule: rifampicin resistance protein;	PDBTitle: structure of d13, the scaffolding protein of vaccinia virus
10255@ABF24471@Variola_virus	3	c5j7oF_.3.pdb	0.983	19	30	193	2.37	PDB header: viral protein	Chain: F: PDB Molecule: major capsid protein;	PDBTitle: faustovirus major capsid protein
10255@ABF24471@Variola_virus	4	c6ojnC_.4.pdb	0.982	16	66	196	8.60	PDB header: viral protein	Chain: C: PDB Molecule: major capsid protein;	PDBTitle: comparative model of sgiv major coat protein (mcp) trimer based on2 cryo-em map
10255@ABF24471@Variola_virus	5	c1j5qB_.5.pdb	0.975	13	66	196	2.55	PDB header: viral protein	Chain: B: PDB Molecule: major capsid protein;	PDBTitle: the structure and evolution of the major capsid protein of a large,2 lipid-containing, dna virus.
10255@ABF24471@Variola_virus	6	c1m4xC_.6.pdb	0.975	14	66	196	28.00	PDB header: virus	Chain: C: PDB Molecule: pbcv-1 virus capsid;	PDBTitle: pbcv-1 virus capsid, quasi-atomic model
10255@ABF24471@Variola_virus	7	c5tipD_.7.pdb	0.975	16	66	196	2.00	PDB header: viral protein	Chain: D: PDB Molecule: major capsid protein;	PDBTitle: the structure of the major capsid protein of pbcv-1
10255@ABF24471@Variola_virus	8	d1m3ya1.8.pdb	0.972	16	66	196	2.00	PDB header: viral protein	Chain: A: PDB Molecule: the major capsid protein of pbcv-1, vp54;	PDBTitle: the structure of major capsid protein of a large, lipid containing,2 dna virus
# Job Description	Rank	Template/Model	Confidence	Sequence ID	Qstart	Qend	Resolution	Template Info
1639348@WP_085372974@Magnetospirillum_sp_ME-1	1	c1m4xC_.1.pdb	0.775	18	20	222	28.00	PDB header: virus	Chain: C: PDB Molecule: pbcv-1 virus capsid;	PDBTitle: pbcv-1 virus capsid, quasi-atomic model
1639348@WP_085372974@Magnetospirillum_sp_ME-1	2	c1j5qB_.2.pdb	0.716	18	20	222	2.55	PDB header: viral protein	Chain: B: PDB Molecule: major capsid protein;	PDBTitle: the structure and evolution of the major capsid protein of a large,2 lipid-containing, dna virus.
1639348@WP_085372974@Magnetospirillum_sp_ME-1	3	c6ojnC_.3.pdb	0.711	20	5	222	8.60	PDB header: viral protein	Chain: C: PDB Molecule: major capsid protein;	PDBTitle: comparative model of sgiv major coat protein (mcp) trimer based on2 cryo-em map
1639348@WP_085372974@Magnetospirillum_sp_ME-1	4	c5tipD_.4.pdb	0.488	17	20	222	2.00	PDB header: viral protein	Chain: D: PDB Molecule: major capsid protein;	PDBTitle: the structure of the major capsid protein of pbcv-1
1639348@WP_085372974@Magnetospirillum_sp_ME-1	5	d1m3ya1.5.pdb	0.42	18	20	183	2.00	PDB header: viral protein	Chain: A: PDB Molecule: the major capsid protein of pbcv-1, vp54;	PDBTitle: the structure of major capsid protein of a large, lipid containing,2 dna virus
# Job Description	Rank	Template/Model	Confidence	Sequence ID	Qstart	Qend	Resolution	Template Info
1459636@AIF85428@Candidatus_Nitrososphaera_evergladensis_SR1	1	c2w0cC_.1.pdb	0.853	19	64	157	7.00	PDB header: virus	Chain: C: PDB Molecule: major capsid protein p2;	PDBTitle: x-ray structure of the entire lipid-containing bacteriophage pm2
# Job Description	Rank	Template/Model	Confidence	Sequence ID	Qstart	Qend	Resolution	Template Info
1932923@API81735@Cafeteriavirus-dependent_mavirus	1	c6g45C_.1.pdb	1	100	2	504	2.50	PDB header: viral protein	Chain: C: PDB Molecule: putative major capsid protein;	PDBTitle: crystal structure of mavirus major capsid protein
# Job Description	Rank	Template/Model	Confidence	Sequence ID	Qstart	Qend	Resolution	Template Info
1703411@KPK75270@Phycisphaerae_bacterium_SM23_30	1	c2w0cC_.1.pdb	0.879	18	1	326	7.00	PDB header: virus	Chain: C: PDB Molecule: major capsid protein p2;	PDBTitle: x-ray structure of the entire lipid-containing bacteriophage pm2
# Job Description	Rank	Template/Model	Confidence	Sequence ID	Qstart	Qend	Resolution	Template Info
176652@NP_149737.1@Invertebrate_iridescent_virus_6	1	c6ojnC_.1.pdb	1	46	41	467	8.60	PDB header: viral protein	Chain: C: PDB Molecule: major capsid protein;	PDBTitle: comparative model of sgiv major coat protein (mcp) trimer based on2 cryo-em map
176652@NP_149737.1@Invertebrate_iridescent_virus_6	2	c5tipD_.2.pdb	1	22	9	464	2.00	PDB header: viral protein	Chain: D: PDB Molecule: major capsid protein;	PDBTitle: the structure of the major capsid protein of pbcv-1
176652@NP_149737.1@Invertebrate_iridescent_virus_6	3	c1j5qB_.3.pdb	1	23	33	464	2.55	PDB header: viral protein	Chain: B: PDB Molecule: major capsid protein;	PDBTitle: the structure and evolution of the major capsid protein of a large,2 lipid-containing, dna virus.
176652@NP_149737.1@Invertebrate_iridescent_virus_6	4	c1m4xC_.4.pdb	1	23	33	464	28.00	PDB header: virus	Chain: C: PDB Molecule: pbcv-1 virus capsid;	PDBTitle: pbcv-1 virus capsid, quasi-atomic model
176652@NP_149737.1@Invertebrate_iridescent_virus_6	5	c5j7oF_.5.pdb	1	17	35	462	2.37	PDB header: viral protein	Chain: F: PDB Molecule: major capsid protein;	PDBTitle: faustovirus major capsid protein
# Job Description	Rank	Template/Model	Confidence	Sequence ID	Qstart	Qend	Resolution	Template Info
58290@WP_013683364@Archaeoglobus_veneficus	1	c2bbdA_.1.pdb	1	21	22	299	2.04	PDB header: viral protein	Chain: A: PDB Molecule: coat protein;	PDBTitle: crystal structure of the stiv mcp
# Job Description	Rank	Template/Model	Confidence	Sequence ID	Qstart	Qend	Resolution	Template Info
488124@WP_067047583@Methanofollis_ethanolicus	1	c2bbdA_.1.pdb	1	22	20	298	2.04	PDB header: viral protein	Chain: A: PDB Molecule: coat protein;	PDBTitle: crystal structure of the stiv mcp
488124@WP_067047583@Methanofollis_ethanolicus	2	c2w0cC_.2.pdb	0.786	14	4	301	7.00	PDB header: virus	Chain: C: PDB Molecule: major capsid protein p2;	PDBTitle: x-ray structure of the entire lipid-containing bacteriophage pm2
# Job Description	Rank	Template/Model	Confidence	Sequence ID	Qstart	Qend	Resolution	Template Info
10288@YP_008004241@Choristoneura_biennis_entomopoxvirus	1	c3samB_.1.pdb	1	29	17	564	2.55	PDB header: viral protein	Chain: B: PDB Molecule: rifampicin resistance protein;	PDBTitle: structure of d13, the scaffolding protein of vaccinia virus (mutant2 d513g)
10288@YP_008004241@Choristoneura_biennis_entomopoxvirus	2	c3saqA_.2.pdb	1	30	31	555	3.51	PDB header: viral protein	Chain: A: PDB Molecule: rifampicin resistance protein;	PDBTitle: structure of d13, the scaffolding protein of vaccinia virus
10288@YP_008004241@Choristoneura_biennis_entomopoxvirus	3	c6ojnC_.3.pdb	1	18	27	270	8.60	PDB header: viral protein	Chain: C: PDB Molecule: major capsid protein;	PDBTitle: comparative model of sgiv major coat protein (mcp) trimer based on2 cryo-em map
10288@YP_008004241@Choristoneura_biennis_entomopoxvirus	4	c5tipD_.4.pdb	1	14	21	264	2.00	PDB header: viral protein	Chain: D: PDB Molecule: major capsid protein;	PDBTitle: the structure of the major capsid protein of pbcv-1
10288@YP_008004241@Choristoneura_biennis_entomopoxvirus	5	c1j5qB_.5.pdb	1	14	21	264	2.55	PDB header: viral protein	Chain: B: PDB Molecule: major capsid protein;	PDBTitle: the structure and evolution of the major capsid protein of a large,2 lipid-containing, dna virus.
10288@YP_008004241@Choristoneura_biennis_entomopoxvirus	6	c1m4xC_.6.pdb	1	14	21	264	28.00	PDB header: virus	Chain: C: PDB Molecule: pbcv-1 virus capsid;	PDBTitle: pbcv-1 virus capsid, quasi-atomic model
10288@YP_008004241@Choristoneura_biennis_entomopoxvirus	7	c5j7oF_.7.pdb	1	15	60	271	2.37	PDB header: viral protein	Chain: F: PDB Molecule: major capsid protein;	PDBTitle: faustovirus major capsid protein
10288@YP_008004241@Choristoneura_biennis_entomopoxvirus	8	d1m3ya1.8.pdb	0.999	11	21	225	2.00	PDB header: viral protein	Chain: A: PDB Molecule: the major capsid protein of pbcv-1, vp54;	PDBTitle: the structure of major capsid protein of a large, lipid containing,2 dna virus
# Job Description	Rank	Template/Model	Confidence	Sequence ID	Qstart	Qend	Resolution	Template Info
938081@ADX05938@Organic_Lake_phycodnavirus_1	1	c5tipD_.1.pdb	1	51	7	537	2.00	PDB header: viral protein	Chain: D: PDB Molecule: major capsid protein;	PDBTitle: the structure of the major capsid protein of pbcv-1
938081@ADX05938@Organic_Lake_phycodnavirus_1	2	c1m4xC_.2.pdb	1	48	30	537	28.00	PDB header: virus	Chain: C: PDB Molecule: pbcv-1 virus capsid;	PDBTitle: pbcv-1 virus capsid, quasi-atomic model
938081@ADX05938@Organic_Lake_phycodnavirus_1	3	c1j5qB_.3.pdb	1	48	30	537	2.55	PDB header: viral protein	Chain: B: PDB Molecule: major capsid protein;	PDBTitle: the structure and evolution of the major capsid protein of a large,2 lipid-containing, dna virus.
938081@ADX05938@Organic_Lake_phycodnavirus_1	4	c6ojnC_.4.pdb	1	28	38	533	8.60	PDB header: viral protein	Chain: C: PDB Molecule: major capsid protein;	PDBTitle: comparative model of sgiv major coat protein (mcp) trimer based on2 cryo-em map
938081@ADX05938@Organic_Lake_phycodnavirus_1	5	c5j7oF_.5.pdb	1	21	32	531	2.37	PDB header: viral protein	Chain: F: PDB Molecule: major capsid protein;	PDBTitle: faustovirus major capsid protein
# Job Description	Rank	Template/Model	Confidence	Sequence ID	Qstart	Qend	Resolution	Template Info
97195@BAE06835@Heterosigma_akashiwo_virus_01	1	c5tipD_.1.pdb	1	46	2	440	2.00	PDB header: viral protein	Chain: D: PDB Molecule: major capsid protein;	PDBTitle: the structure of the major capsid protein of pbcv-1
97195@BAE06835@Heterosigma_akashiwo_virus_01	2	c1j5qB_.2.pdb	1	44	25	440	2.55	PDB header: viral protein	Chain: B: PDB Molecule: major capsid protein;	PDBTitle: the structure and evolution of the major capsid protein of a large,2 lipid-containing, dna virus.
97195@BAE06835@Heterosigma_akashiwo_virus_01	3	c1m4xC_.3.pdb	1	43	25	440	28.00	PDB header: virus	Chain: C: PDB Molecule: pbcv-1 virus capsid;	PDBTitle: pbcv-1 virus capsid, quasi-atomic model
97195@BAE06835@Heterosigma_akashiwo_virus_01	4	c6ojnC_.4.pdb	1	24	33	436	8.60	PDB header: viral protein	Chain: C: PDB Molecule: major capsid protein;	PDBTitle: comparative model of sgiv major coat protein (mcp) trimer based on2 cryo-em map
97195@BAE06835@Heterosigma_akashiwo_virus_01	5	c5j7oF_.5.pdb	1	23	27	434	2.37	PDB header: viral protein	Chain: F: PDB Molecule: major capsid protein;	PDBTitle: faustovirus major capsid protein
# Job Description	Rank	Template/Model	Confidence	Sequence ID	Qstart	Qend	Resolution	Template Info
Polinton_1_DY	1	c6ojnC_.1.pdb	0.986	15	42	423	8.60	PDB header: viral protein	Chain: C: PDB Molecule: major capsid protein;	PDBTitle: comparative model of sgiv major coat protein (mcp) trimer based on2 cryo-em map
Polinton_1_DY	2	c1j5qB_.2.pdb	0.985	14	42	423	2.55	PDB header: viral protein	Chain: B: PDB Molecule: major capsid protein;	PDBTitle: the structure and evolution of the major capsid protein of a large,2 lipid-containing, dna virus.
Polinton_1_DY	3	c1m4xC_.3.pdb	0.985	13	42	423	28.00	PDB header: virus	Chain: C: PDB Molecule: pbcv-1 virus capsid;	PDBTitle: pbcv-1 virus capsid, quasi-atomic model
Polinton_1_DY	4	c5tipD_.4.pdb	0.983	14	42	423	2.00	PDB header: viral protein	Chain: D: PDB Molecule: major capsid protein;	PDBTitle: the structure of the major capsid protein of pbcv-1
Polinton_1_DY	5	c5j7oF_.5.pdb	0.96	16	12	423	2.37	PDB header: viral protein	Chain: F: PDB Molecule: major capsid protein;	PDBTitle: faustovirus major capsid protein
# Job Description	Rank	Template/Model	Confidence	Sequence ID	Qstart	Qend	Resolution	Template Info
269145@YP_025022@Sulfolobus_turreted_icosahedral_virus_1	1	c2bbdA_.1.pdb	1	99	2	324	2.04	PDB header: viral protein	Chain: A: PDB Molecule: coat protein;	PDBTitle: crystal structure of the stiv mcp
# Job Description	Rank	Template/Model	Confidence	Sequence ID	Qstart	Qend	Resolution	Template Info
999883@YP_004347316.1@Lausannevirus	1	c5tipD_.1.pdb	1	22	13	471	2.00	PDB header: viral protein	Chain: D: PDB Molecule: major capsid protein;	PDBTitle: the structure of the major capsid protein of pbcv-1
999883@YP_004347316.1@Lausannevirus	2	c6ojnC_.2.pdb	1	41	45	474	8.60	PDB header: viral protein	Chain: C: PDB Molecule: major capsid protein;	PDBTitle: comparative model of sgiv major coat protein (mcp) trimer based on2 cryo-em map
999883@YP_004347316.1@Lausannevirus	3	c1j5qB_.3.pdb	1	22	37	471	2.55	PDB header: viral protein	Chain: B: PDB Molecule: major capsid protein;	PDBTitle: the structure and evolution of the major capsid protein of a large,2 lipid-containing, dna virus.
999883@YP_004347316.1@Lausannevirus	4	c1m4xC_.4.pdb	1	22	37	471	28.00	PDB header: virus	Chain: C: PDB Molecule: pbcv-1 virus capsid;	PDBTitle: pbcv-1 virus capsid, quasi-atomic model
999883@YP_004347316.1@Lausannevirus	5	c5j7oF_.5.pdb	1	18	39	469	2.37	PDB header: viral protein	Chain: F: PDB Molecule: major capsid protein;	PDBTitle: faustovirus major capsid protein
# Job Description	Rank	Template/Model	Confidence	Sequence ID	Qstart	Qend	Resolution	Template Info
1278269@AGE49529@Acanthocystis_turfacea_Chlorella_virus_Can0610SP	1	c5tipD_.1.pdb	1	43	2	410	2.00	PDB header: viral protein	Chain: D: PDB Molecule: major capsid protein;	PDBTitle: the structure of the major capsid protein of pbcv-1
1278269@AGE49529@Acanthocystis_turfacea_Chlorella_virus_Can0610SP	2	c1j5qB_.2.pdb	1	42	25	410	2.55	PDB header: viral protein	Chain: B: PDB Molecule: major capsid protein;	PDBTitle: the structure and evolution of the major capsid protein of a large,2 lipid-containing, dna virus.
1278269@AGE49529@Acanthocystis_turfacea_Chlorella_virus_Can0610SP	3	c1m4xC_.3.pdb	1	42	25	410	28.00	PDB header: virus	Chain: C: PDB Molecule: pbcv-1 virus capsid;	PDBTitle: pbcv-1 virus capsid, quasi-atomic model
1278269@AGE49529@Acanthocystis_turfacea_Chlorella_virus_Can0610SP	4	c6ojnC_.4.pdb	1	21	34	406	8.60	PDB header: viral protein	Chain: C: PDB Molecule: major capsid protein;	PDBTitle: comparative model of sgiv major coat protein (mcp) trimer based on2 cryo-em map
1278269@AGE49529@Acanthocystis_turfacea_Chlorella_virus_Can0610SP	5	c5j7oF_.5.pdb	1	14	27	404	2.37	PDB header: viral protein	Chain: F: PDB Molecule: major capsid protein;	PDBTitle: faustovirus major capsid protein
# Job Description	Rank	Template/Model	Confidence	Sequence ID	Qstart	Qend	Resolution	Template Info
2047788@ATS92580@Gluconobacter_phage_GC1	1	c6q5uF_.1.pdb	1	33	64	399	2.75	PDB header: virus	Chain: F: PDB Molecule: major capsid protein (p3);	PDBTitle: high resolution electron cryo-microscopy structure of the2 bacteriophage pr772
2047788@ATS92580@Gluconobacter_phage_GC1	2	c1hb5C_.2.pdb	1	34	64	389	12.00	PDB header: virus	Chain: C: PDB Molecule: bacteriophage prd1 p3-shell;	PDBTitle: quasi-atomic resolution model of bacteriophage prd1 p3-shell, obtained2 by combined cryo-em and x-ray crystallography.
2047788@ATS92580@Gluconobacter_phage_GC1	3	d1hx6a1.3.pdb	1	31	64	250	1.65	PDB header: viral protein	Chain: A: PDB Molecule: major capsid protein;	PDBTitle: p3, the major coat protein of the lipid-containing2 bacteriophage prd1.
2047788@ATS92580@Gluconobacter_phage_GC1	4	d1hx6a2.4.pdb	1	37	251	389	1.65	PDB header: viral protein	Chain: A: PDB Molecule: major capsid protein;	PDBTitle: p3, the major coat protein of the lipid-containing2 bacteriophage prd1.
# Job Description	Rank	Template/Model	Confidence	Sequence ID	Qstart	Qend	Resolution	Template Info
1881303@AUR83916.1@Autolykiviridae_1.044.O	1	c2w0cC_.1.pdb	1	26	3	284	7.00	PDB header: virus	Chain: C: PDB Molecule: major capsid protein p2;	PDBTitle: x-ray structure of the entire lipid-containing bacteriophage pm2
# Job Description	Rank	Template/Model	Confidence	Sequence ID	Qstart	Qend	Resolution	Template Info
755272@YP_007676133@Micromonas_pusilla_virus_12T	1	c5tipD_.1.pdb	1	49	2	432	2.00	PDB header: viral protein	Chain: D: PDB Molecule: major capsid protein;	PDBTitle: the structure of the major capsid protein of pbcv-1
755272@YP_007676133@Micromonas_pusilla_virus_12T	2	c1j5qB_.2.pdb	1	48	25	432	2.55	PDB header: viral protein	Chain: B: PDB Molecule: major capsid protein;	PDBTitle: the structure and evolution of the major capsid protein of a large,2 lipid-containing, dna virus.
755272@YP_007676133@Micromonas_pusilla_virus_12T	3	c1m4xC_.3.pdb	1	47	25	432	28.00	PDB header: virus	Chain: C: PDB Molecule: pbcv-1 virus capsid;	PDBTitle: pbcv-1 virus capsid, quasi-atomic model
755272@YP_007676133@Micromonas_pusilla_virus_12T	4	c6ojnC_.4.pdb	1	26	33	428	8.60	PDB header: viral protein	Chain: C: PDB Molecule: major capsid protein;	PDBTitle: comparative model of sgiv major coat protein (mcp) trimer based on2 cryo-em map
755272@YP_007676133@Micromonas_pusilla_virus_12T	5	c5j7oF_.5.pdb	1	25	27	426	2.37	PDB header: viral protein	Chain: F: PDB Molecule: major capsid protein;	PDBTitle: faustovirus major capsid protein
# Job Description	Rank	Template/Model	Confidence	Sequence ID	Qstart	Qend	Resolution	Template Info
938080@ADX05770@Organic_Lake_virophage	1	c3j26C_.1.pdb	1	29	5	521	3.50	PDB header: virus	Chain: C: PDB Molecule: capsid protein v20;	PDBTitle: the 3.5 a resolution structure of the sputnik virophage by cryo-em
938080@ADX05770@Organic_Lake_virophage	2	c6g45C_.2.pdb	0.938	21	90	474	2.50	PDB header: viral protein	Chain: C: PDB Molecule: putative major capsid protein;	PDBTitle: crystal structure of mavirus major capsid protein
# Job Description	Rank	Template/Model	Confidence	Sequence ID	Qstart	Qend	Resolution	Template Info
1411887@YP_008859635@Zamilon_virus	1	c3j26C_.1.pdb	1	90	1	508	3.50	PDB header: virus	Chain: C: PDB Molecule: capsid protein v20;	PDBTitle: the 3.5 a resolution structure of the sputnik virophage by cryo-em
1411887@YP_008859635@Zamilon_virus	2	c6g45C_.2.pdb	0.938	31	336	446	2.50	PDB header: viral protein	Chain: C: PDB Molecule: putative major capsid protein;	PDBTitle: crystal structure of mavirus major capsid protein
# Job Description	Rank	Template/Model	Confidence	Sequence ID	Qstart	Qend	Resolution	Template Info
SJR_lMCP_1714273@NP_777332@V17@Thermus_virus_IN93	1	c3zmnA_.1.pdb	1	76	41	273	2.26	PDB header: viral protein	Chain: A: PDB Molecule: vp17;	PDBTitle: vp17, a capsid protein of bacteriophage p23-77
# Job Description	Rank	Template/Model	Confidence	Sequence ID	Qstart	Qend	Resolution	Template Info
SJR_lMCP353800@WP_049952266@Halostagnicola_larsenii	1	c3zmnA_.1.pdb	0.956	24	19	164	2.26	PDB header: viral protein	Chain: A: PDB Molecule: vp17;	PDBTitle: vp17, a capsid protein of bacteriophage p23-77
# Job Description	Rank	Template/Model	Confidence	Sequence ID	Qstart	Qend	Resolution	Template Info
1327968@YP_008241174@Cellulophaga_phage_phi482	1	c5oacG_.1.pdb	0.959	26	102	262	4.00	PDB header: virus	Chain: G: PDB Molecule: major capsid protein;	PDBTitle: flip major capsid protein
# Job Description	Rank	Template/Model	Confidence	Sequence ID	Qstart	Qend	Resolution	Template Info
114102@NP_062443@Frog_adenovirus_1	1	c2inyA_.1.pdb	1	54	2	918	3.90	PDB header: viral protein	Chain: A: PDB Molecule: hexon protein;	PDBTitle: nanoporous crystals of chicken embryo lethal orphan (celo) adenovirus2 major coat protein, hexon
114102@NP_062443@Frog_adenovirus_1	2	c2bviK_.2.pdb	1	52	6	915	10.00	PDB header: virus	Chain: K: PDB Molecule: hexon protein;	PDBTitle: the quasi-atomic model of human adenovirus type 52 capsid (part 2)
114102@NP_062443@Frog_adenovirus_1	3	c3zifD_.3.pdb	1	51	8	918	4.50	PDB header: virus	Chain: D: PDB Molecule: hexon protein;	PDBTitle: cryo-em structures of two intermediates provide insight into2 adenovirus assembly and disassembly
114102@NP_062443@Frog_adenovirus_1	4	d1p30a1.4.pdb	1	48	6	594	2.50	PDB header: viral protein	Chain: A: PDB Molecule: hexon protein;	PDBTitle: refinement of adenovirus type 5 hexon with cns
114102@NP_062443@Frog_adenovirus_1	5	d1p2za1.5.pdb	1	48	6	592	2.20	PDB header: viral protein	Chain: A: PDB Molecule: hexon protein;	PDBTitle: refinement of adenovirus type 2 hexon with cns
# Job Description	Rank	Template/Model	Confidence	Sequence ID	Qstart	Qend	Resolution	Template Info
SJR_sMCP_1735722@YP_009272841@VP4@Haloarcula_californiae_icosahedral_virus_1	1	c6h9cA_.1.pdb	1	100	4	232	3.74	PDB header: virus	Chain: A: PDB Molecule: vp4;	PDBTitle: cryo-em structure of archaeal extremophilic internal membrane-2 containing haloarcula californiae icosahedral virus 1 (hciv-1) at3 3.74 angstroms resolution.
# Job Description	Rank	Template/Model	Confidence	Sequence ID	Qstart	Qend	Resolution	Template Info
SJR_sMCP_884155@WP_119341503@V16@Meiothermus_hypogaeus	1	c3zn5D_.1.pdb	1	64	2	166	2.36	PDB header: viral protein	Chain: D: PDB Molecule: vp16;	PDBTitle: vp16, a capsid protein of bacteriophage p23-77 (vp16-virus-derived)
# Job Description	Rank	Template/Model	Confidence	Sequence ID	Qstart	Qend	Resolution	Template Info
35265@AMN10065@Porcine_adenovirus_3	1	c2bviK_.1.pdb	1	71	6	927	10.00	PDB header: virus	Chain: K: PDB Molecule: hexon protein;	PDBTitle: the quasi-atomic model of human adenovirus type 52 capsid (part 2)
35265@AMN10065@Porcine_adenovirus_3	2	c2inyA_.2.pdb	1	50	2	930	3.90	PDB header: viral protein	Chain: A: PDB Molecule: hexon protein;	PDBTitle: nanoporous crystals of chicken embryo lethal orphan (celo) adenovirus2 major coat protein, hexon
35265@AMN10065@Porcine_adenovirus_3	3	c3zifD_.3.pdb	1	70	7	930	4.50	PDB header: virus	Chain: D: PDB Molecule: hexon protein;	PDBTitle: cryo-em structures of two intermediates provide insight into2 adenovirus assembly and disassembly
35265@AMN10065@Porcine_adenovirus_3	4	d1p30a1.4.pdb	1	66	6	616	2.50	PDB header: viral protein	Chain: A: PDB Molecule: hexon protein;	PDBTitle: refinement of adenovirus type 5 hexon with cns
35265@AMN10065@Porcine_adenovirus_3	5	d1p2za1.5.pdb	1	69	6	614	2.20	PDB header: viral protein	Chain: A: PDB Molecule: hexon protein;	PDBTitle: refinement of adenovirus type 2 hexon with cns
# Job Description	Rank	Template/Model	Confidence	Sequence ID	Qstart	Qend	Resolution	Template Info
SJR_sMCP_1282967@YP_007761610@VP4@Haloarcula_hispanica_virus_PH1	1	c6h9cA_.1.pdb	1	87	4	232	3.74	PDB header: virus	Chain: A: PDB Molecule: vp4;	PDBTitle: cryo-em structure of archaeal extremophilic internal membrane-2 containing haloarcula californiae icosahedral virus 1 (hciv-1) at3 3.74 angstroms resolution.
# Job Description	Rank	Template/Model	Confidence	Sequence ID	Qstart	Qend	Resolution	Template Info
10535@YP_009252216@unidentified_adenovirus	1	c2inyA_.1.pdb	1	55	2	918	3.90	PDB header: viral protein	Chain: A: PDB Molecule: hexon protein;	PDBTitle: nanoporous crystals of chicken embryo lethal orphan (celo) adenovirus2 major coat protein, hexon
10535@YP_009252216@unidentified_adenovirus	2	c2bviK_.2.pdb	1	51	6	915	10.00	PDB header: virus	Chain: K: PDB Molecule: hexon protein;	PDBTitle: the quasi-atomic model of human adenovirus type 52 capsid (part 2)
10535@YP_009252216@unidentified_adenovirus	3	c3zifD_.3.pdb	1	51	7	918	4.50	PDB header: virus	Chain: D: PDB Molecule: hexon protein;	PDBTitle: cryo-em structures of two intermediates provide insight into2 adenovirus assembly and disassembly
10535@YP_009252216@unidentified_adenovirus	4	d1p30a1.4.pdb	1	47	6	594	2.50	PDB header: viral protein	Chain: A: PDB Molecule: hexon protein;	PDBTitle: refinement of adenovirus type 5 hexon with cns
10535@YP_009252216@unidentified_adenovirus	5	d1p2za1.5.pdb	1	48	6	592	2.20	PDB header: viral protein	Chain: A: PDB Molecule: hexon protein;	PDBTitle: refinement of adenovirus type 2 hexon with cns
# Job Description	Rank	Template/Model	Confidence	Sequence ID	Qstart	Qend	Resolution	Template Info
1144311@WP_007784035@Brevibacillus_sp_CF112	1	c2w0cC_.1.pdb	0.961	21	21	350	7.00	PDB header: virus	Chain: C: PDB Molecule: major capsid protein p2;	PDBTitle: x-ray structure of the entire lipid-containing bacteriophage pm2
1144311@WP_007784035@Brevibacillus_sp_CF112	2	d1hx6a1.2.pdb	0.939	25	33	186	1.65	PDB header: viral protein	Chain: A: PDB Molecule: major capsid protein;	PDBTitle: p3, the major coat protein of the lipid-containing2 bacteriophage prd1.
1144311@WP_007784035@Brevibacillus_sp_CF112	3	c1hb5C_.3.pdb	0.873	22	33	306	12.00	PDB header: virus	Chain: C: PDB Molecule: bacteriophage prd1 p3-shell;	PDBTitle: quasi-atomic resolution model of bacteriophage prd1 p3-shell, obtained2 by combined cryo-em and x-ray crystallography.
1144311@WP_007784035@Brevibacillus_sp_CF112	4	c6q5uF_.4.pdb	0.808	22	33	306	2.75	PDB header: virus	Chain: F: PDB Molecule: major capsid protein (p3);	PDBTitle: high resolution electron cryo-microscopy structure of the2 bacteriophage pr772
1144311@WP_007784035@Brevibacillus_sp_CF112	5	c2bbdA_.5.pdb	0.64	24	35	265	2.04	PDB header: viral protein	Chain: A: PDB Molecule: coat protein;	PDBTitle: crystal structure of the stiv mcp
# Job Description	Rank	Template/Model	Confidence	Sequence ID	Qstart	Qend	Resolution	Template Info
SJR_lMCP_1154689@YP_005352801@VP7@Haloarcula_hispanica_icosahedral_virus_2	1	c6h9cD_.1.pdb	1	73	3	176	3.74	PDB header: virus	Chain: D: PDB Molecule: vp7;	PDBTitle: cryo-em structure of archaeal extremophilic internal membrane-2 containing haloarcula californiae icosahedral virus 1 (hciv-1) at3 3.74 angstroms resolution.
# Job Description	Rank	Template/Model	Confidence	Sequence ID	Qstart	Qend	Resolution	Template Info
1923976@YP_009328911@Simian_mastadenovirus_WIV19	1	c2bviK_.1.pdb	1	80	6	940	10.00	PDB header: virus	Chain: K: PDB Molecule: hexon protein;	PDBTitle: the quasi-atomic model of human adenovirus type 52 capsid (part 2)
1923976@YP_009328911@Simian_mastadenovirus_WIV19	2	c2inyA_.2.pdb	1	50	2	943	3.90	PDB header: viral protein	Chain: A: PDB Molecule: hexon protein;	PDBTitle: nanoporous crystals of chicken embryo lethal orphan (celo) adenovirus2 major coat protein, hexon
1923976@YP_009328911@Simian_mastadenovirus_WIV19	3	c3zifD_.3.pdb	1	68	7	943	4.50	PDB header: virus	Chain: D: PDB Molecule: hexon protein;	PDBTitle: cryo-em structures of two intermediates provide insight into2 adenovirus assembly and disassembly
1923976@YP_009328911@Simian_mastadenovirus_WIV19	4	d1p30a1.4.pdb	1	75	6	630	2.50	PDB header: viral protein	Chain: A: PDB Molecule: hexon protein;	PDBTitle: refinement of adenovirus type 5 hexon with cns
1923976@YP_009328911@Simian_mastadenovirus_WIV19	5	d1p2za1.5.pdb	1	76	6	628	2.20	PDB header: viral protein	Chain: A: PDB Molecule: hexon protein;	PDBTitle: refinement of adenovirus type 2 hexon with cns
# Job Description	Rank	Template/Model	Confidence	Sequence ID	Qstart	Qend	Resolution	Template Info
28280@AAW33216@Human_adenovirus_E4	1	c2bviK_.1.pdb	1	82	6	931	10.00	PDB header: virus	Chain: K: PDB Molecule: hexon protein;	PDBTitle: the quasi-atomic model of human adenovirus type 52 capsid (part 2)
28280@AAW33216@Human_adenovirus_E4	2	c2inyA_.2.pdb	1	51	2	934	3.90	PDB header: viral protein	Chain: A: PDB Molecule: hexon protein;	PDBTitle: nanoporous crystals of chicken embryo lethal orphan (celo) adenovirus2 major coat protein, hexon
28280@AAW33216@Human_adenovirus_E4	3	c3zifD_.3.pdb	1	67	7	934	4.50	PDB header: virus	Chain: D: PDB Molecule: hexon protein;	PDBTitle: cryo-em structures of two intermediates provide insight into2 adenovirus assembly and disassembly
28280@AAW33216@Human_adenovirus_E4	4	d1p30a1.4.pdb	1	78	6	621	2.50	PDB header: viral protein	Chain: A: PDB Molecule: hexon protein;	PDBTitle: refinement of adenovirus type 5 hexon with cns
28280@AAW33216@Human_adenovirus_E4	5	d1p2za1.5.pdb	1	77	6	619	2.20	PDB header: viral protein	Chain: A: PDB Molecule: hexon protein;	PDBTitle: refinement of adenovirus type 2 hexon with cns
# Job Description	Rank	Template/Model	Confidence	Sequence ID	Qstart	Qend	Resolution	Template Info
SJR_lMCP_1282967@YP_007761609@VP7@Haloarcula_hispanica_virus_PH1	1	c6h9cD_.1.pdb	1	87	3	176	3.74	PDB header: virus	Chain: D: PDB Molecule: vp7;	PDBTitle: cryo-em structure of archaeal extremophilic internal membrane-2 containing haloarcula californiae icosahedral virus 1 (hciv-1) at3 3.74 angstroms resolution.
# Job Description	Rank	Template/Model	Confidence	Sequence ID	Qstart	Qend	Resolution	Template Info
1968887@YP_009389499@Squirrel_adenovirus_1	1	c2bviK_.1.pdb	1	71	6	904	10.00	PDB header: virus	Chain: K: PDB Molecule: hexon protein;	PDBTitle: the quasi-atomic model of human adenovirus type 52 capsid (part 2)
1968887@YP_009389499@Squirrel_adenovirus_1	2	c3zifD_.2.pdb	1	71	7	907	4.50	PDB header: virus	Chain: D: PDB Molecule: hexon protein;	PDBTitle: cryo-em structures of two intermediates provide insight into2 adenovirus assembly and disassembly
1968887@YP_009389499@Squirrel_adenovirus_1	3	c2inyA_.3.pdb	1	50	2	907	3.90	PDB header: viral protein	Chain: A: PDB Molecule: hexon protein;	PDBTitle: nanoporous crystals of chicken embryo lethal orphan (celo) adenovirus2 major coat protein, hexon
1968887@YP_009389499@Squirrel_adenovirus_1	4	d1p30a1.4.pdb	1	67	6	593	2.50	PDB header: viral protein	Chain: A: PDB Molecule: hexon protein;	PDBTitle: refinement of adenovirus type 5 hexon with cns
1968887@YP_009389499@Squirrel_adenovirus_1	5	d1p2za1.5.pdb	1	68	6	591	2.20	PDB header: viral protein	Chain: A: PDB Molecule: hexon protein;	PDBTitle: refinement of adenovirus type 2 hexon with cns
# Job Description	Rank	Template/Model	Confidence	Sequence ID	Qstart	Qend	Resolution	Template Info
SJR_sMCP_1154689@YP_005352802@VP4@Haloarcula_hispanica_icosahedral_virus_2	1	c6h9cA_.1.pdb	1	79	4	232	3.74	PDB header: virus	Chain: A: PDB Molecule: vp4;	PDBTitle: cryo-em structure of archaeal extremophilic internal membrane-2 containing haloarcula californiae icosahedral virus 1 (hciv-1) at3 3.74 angstroms resolution.
# Job Description	Rank	Template/Model	Confidence	Sequence ID	Qstart	Qend	Resolution	Template Info
SJR_sMCP51589@WP_129755684@Haloarcula_hispanica	1	c6h9cD_.1.pdb	0.962	30	16	73	3.74	PDB header: virus	Chain: D: PDB Molecule: vp7;	PDBTitle: cryo-em structure of archaeal extremophilic internal membrane-2 containing haloarcula californiae icosahedral virus 1 (hciv-1) at3 3.74 angstroms resolution.
SJR_sMCP51589@WP_129755684@Haloarcula_hispanica	2	c3zn5D_.2.pdb	0.956	25	51	140	2.36	PDB header: viral protein	Chain: D: PDB Molecule: vp16;	PDBTitle: vp16, a capsid protein of bacteriophage p23-77 (vp16-virus-derived)
# Job Description	Rank	Template/Model	Confidence	Sequence ID	Qstart	Qend	Resolution	Template Info
1986952@WP_086546429@Sphingobacteriaceae_bacterium_GW460-11-11-14-LB5	1	c5oacG_.1.pdb	0.999	39	1	313	4.00	PDB header: virus	Chain: G: PDB Molecule: major capsid protein;	PDBTitle: flip major capsid protein
# Job Description	Rank	Template/Model	Confidence	Sequence ID	Qstart	Qend	Resolution	Template Info
SJR_sMCP57705@WP_126967127@Halomicrobium_mukohataei	1	c6h9cD_.1.pdb	0.966	34	18	73	3.74	PDB header: virus	Chain: D: PDB Molecule: vp7;	PDBTitle: cryo-em structure of archaeal extremophilic internal membrane-2 containing haloarcula californiae icosahedral virus 1 (hciv-1) at3 3.74 angstroms resolution.
SJR_sMCP57705@WP_126967127@Halomicrobium_mukohataei	2	c3zn5D_.2.pdb	0.872	46	45	81	2.36	PDB header: viral protein	Chain: D: PDB Molecule: vp16;	PDBTitle: vp16, a capsid protein of bacteriophage p23-77 (vp16-virus-derived)
# Job Description	Rank	Template/Model	Confidence	Sequence ID	Qstart	Qend	Resolution	Template Info
189830@YP_001552255@Snake_adenovirus_1	1	c2inyA_.1.pdb	1	51	3	907	3.90	PDB header: viral protein	Chain: A: PDB Molecule: hexon protein;	PDBTitle: nanoporous crystals of chicken embryo lethal orphan (celo) adenovirus2 major coat protein, hexon
189830@YP_001552255@Snake_adenovirus_1	2	c2bviK_.2.pdb	1	53	1	904	10.00	PDB header: virus	Chain: K: PDB Molecule: hexon protein;	PDBTitle: the quasi-atomic model of human adenovirus type 52 capsid (part 2)
189830@YP_001552255@Snake_adenovirus_1	3	c3zifD_.3.pdb	1	55	2	907	4.50	PDB header: virus	Chain: D: PDB Molecule: hexon protein;	PDBTitle: cryo-em structures of two intermediates provide insight into2 adenovirus assembly and disassembly
189830@YP_001552255@Snake_adenovirus_1	4	d1p30a1.4.pdb	1	51	1	584	2.50	PDB header: viral protein	Chain: A: PDB Molecule: hexon protein;	PDBTitle: refinement of adenovirus type 5 hexon with cns
189830@YP_001552255@Snake_adenovirus_1	5	d1p2za1.5.pdb	1	53	1	582	2.20	PDB header: viral protein	Chain: A: PDB Molecule: hexon protein;	PDBTitle: refinement of adenovirus type 2 hexon with cns
# Job Description	Rank	Template/Model	Confidence	Sequence ID	Qstart	Qend	Resolution	Template Info
SJR_lMCP_fig_1723446.5.peg.29@PB2@Natrinema_virus_SNJ1	1	c3zmnA_.1.pdb	0.939	23	49	163	2.26	PDB header: viral protein	Chain: A: PDB Molecule: vp17;	PDBTitle: vp17, a capsid protein of bacteriophage p23-77
SJR_lMCP_fig_1723446.5.peg.29@PB2@Natrinema_virus_SNJ1	2	c6h9cA_.2.pdb	0.915	19	95	203	3.74	PDB header: virus	Chain: A: PDB Molecule: vp4;	PDBTitle: cryo-em structure of archaeal extremophilic internal membrane-2 containing haloarcula californiae icosahedral virus 1 (hciv-1) at3 3.74 angstroms resolution.
# Job Description	Rank	Template/Model	Confidence	Sequence ID	Qstart	Qend	Resolution	Template Info
SJR_sMCP_453847@WP_049970566@VP4@Haladaptatus_cibarius	1	c6h9cA_.1.pdb	1	50	5	231	3.74	PDB header: virus	Chain: A: PDB Molecule: vp4;	PDBTitle: cryo-em structure of archaeal extremophilic internal membrane-2 containing haloarcula californiae icosahedral virus 1 (hciv-1) at3 3.74 angstroms resolution.
# Job Description	Rank	Template/Model	Confidence	Sequence ID	Qstart	Qend	Resolution	Template Info
SJR_sMCP_fig_1723446.5.peg.28@PB6@Natrinema_virus_SNJ1	1	c6h9cD_.1.pdb	0.969	34	15	72	3.74	PDB header: virus	Chain: D: PDB Molecule: vp7;	PDBTitle: cryo-em structure of archaeal extremophilic internal membrane-2 containing haloarcula californiae icosahedral virus 1 (hciv-1) at3 3.74 angstroms resolution.
SJR_sMCP_fig_1723446.5.peg.28@PB6@Natrinema_virus_SNJ1	2	c3zn5D_.2.pdb	0.956	19	50	149	2.36	PDB header: viral protein	Chain: D: PDB Molecule: vp16;	PDBTitle: vp16, a capsid protein of bacteriophage p23-77 (vp16-virus-derived)
# Job Description	Rank	Template/Model	Confidence	Sequence ID	Qstart	Qend	Resolution	Template Info
SJR_sMCP_1930763@WP_114314096@V16@Thermus_caldifontis	1	c3zn5D_.1.pdb	1	84	2	168	2.36	PDB header: viral protein	Chain: D: PDB Molecule: vp16;	PDBTitle: vp16, a capsid protein of bacteriophage p23-77 (vp16-virus-derived)
# Job Description	Rank	Template/Model	Confidence	Sequence ID	Qstart	Qend	Resolution	Template Info
SJR_sMCP_1714272@YP_003169723@V16@Thermus_virus_P23-77	1	c3zn5D_.1.pdb	1	99	2	168	2.36	PDB header: viral protein	Chain: D: PDB Molecule: vp16;	PDBTitle: vp16, a capsid protein of bacteriophage p23-77 (vp16-virus-derived)
# Job Description	Rank	Template/Model	Confidence	Sequence ID	Qstart	Qend	Resolution	Template Info
764030@YP_009047102@Pigeon_adenovirus_1	1	c2inyA_.1.pdb	1	75	2	954	3.90	PDB header: viral protein	Chain: A: PDB Molecule: hexon protein;	PDBTitle: nanoporous crystals of chicken embryo lethal orphan (celo) adenovirus2 major coat protein, hexon
764030@YP_009047102@Pigeon_adenovirus_1	2	c2bviK_.2.pdb	1	51	13	950	10.00	PDB header: virus	Chain: K: PDB Molecule: hexon protein;	PDBTitle: the quasi-atomic model of human adenovirus type 52 capsid (part 2)
764030@YP_009047102@Pigeon_adenovirus_1	3	c3zifD_.3.pdb	1	49	13	953	4.50	PDB header: virus	Chain: D: PDB Molecule: hexon protein;	PDBTitle: cryo-em structures of two intermediates provide insight into2 adenovirus assembly and disassembly
764030@YP_009047102@Pigeon_adenovirus_1	4	d1p30a1.4.pdb	1	49	13	615	2.50	PDB header: viral protein	Chain: A: PDB Molecule: hexon protein;	PDBTitle: refinement of adenovirus type 5 hexon with cns
764030@YP_009047102@Pigeon_adenovirus_1	5	d1p2za1.5.pdb	1	50	13	613	2.20	PDB header: viral protein	Chain: A: PDB Molecule: hexon protein;	PDBTitle: refinement of adenovirus type 2 hexon with cns
# Job Description	Rank	Template/Model	Confidence	Sequence ID	Qstart	Qend	Resolution	Template Info
47680@YP_068069@Tree_shrew_adenovirus_1	1	c3zifD_.1.pdb	1	73	7	909	4.50	PDB header: virus	Chain: D: PDB Molecule: hexon protein;	PDBTitle: cryo-em structures of two intermediates provide insight into2 adenovirus assembly and disassembly
47680@YP_068069@Tree_shrew_adenovirus_1	2	c2bviK_.2.pdb	1	74	6	906	10.00	PDB header: virus	Chain: K: PDB Molecule: hexon protein;	PDBTitle: the quasi-atomic model of human adenovirus type 52 capsid (part 2)
47680@YP_068069@Tree_shrew_adenovirus_1	3	c2inyA_.3.pdb	1	51	2	909	3.90	PDB header: viral protein	Chain: A: PDB Molecule: hexon protein;	PDBTitle: nanoporous crystals of chicken embryo lethal orphan (celo) adenovirus2 major coat protein, hexon
47680@YP_068069@Tree_shrew_adenovirus_1	4	d1p30a1.4.pdb	1	70	6	595	2.50	PDB header: viral protein	Chain: A: PDB Molecule: hexon protein;	PDBTitle: refinement of adenovirus type 5 hexon with cns
47680@YP_068069@Tree_shrew_adenovirus_1	5	d1p2za1.5.pdb	1	71	6	593	2.20	PDB header: viral protein	Chain: A: PDB Molecule: hexon protein;	PDBTitle: refinement of adenovirus type 2 hexon with cns
# Job Description	Rank	Template/Model	Confidence	Sequence ID	Qstart	Qend	Resolution	Template Info
SJR_lMCP_1714272@YP_003169724@V17@Thermus_virus_P23-77	1	c3zmnA_.1.pdb	1	100	41	273	2.26	PDB header: viral protein	Chain: A: PDB Molecule: vp17;	PDBTitle: vp17, a capsid protein of bacteriophage p23-77
# Job Description	Rank	Template/Model	Confidence	Sequence ID	Qstart	Qend	Resolution	Template Info
344881@WP_026704975@Flavobacterium_soli	1	c5oacG_.1.pdb	0.889	38	134	173	4.00	PDB header: virus	Chain: G: PDB Molecule: major capsid protein;	PDBTitle: flip major capsid protein
# Job Description	Rank	Template/Model	Confidence	Sequence ID	Qstart	Qend	Resolution	Template Info
SJR_lMCP_326574@YP_271881@VP7@Haloarcula_hispanica_virus_SH1	1	c6h9cD_.1.pdb	1	87	3	176	3.74	PDB header: virus	Chain: D: PDB Molecule: vp7;	PDBTitle: cryo-em structure of archaeal extremophilic internal membrane-2 containing haloarcula californiae icosahedral virus 1 (hciv-1) at3 3.74 angstroms resolution.
# Job Description	Rank	Template/Model	Confidence	Sequence ID	Qstart	Qend	Resolution	Template Info
SJR_lMCP_884155@WP_119341511@V17@Meiothermus_hypogaeus	1	c3zmnA_.1.pdb	1	56	39	271	2.26	PDB header: viral protein	Chain: A: PDB Molecule: vp17;	PDBTitle: vp17, a capsid protein of bacteriophage p23-77
# Job Description	Rank	Template/Model	Confidence	Sequence ID	Qstart	Qend	Resolution	Template Info
SJR_lMCP57705@WP_126967209@Halomicrobium_mukohataei	1	c6h9cA_.1.pdb	0.629	18	21	121	3.74	PDB header: virus	Chain: A: PDB Molecule: vp4;	PDBTitle: cryo-em structure of archaeal extremophilic internal membrane-2 containing haloarcula californiae icosahedral virus 1 (hciv-1) at3 3.74 angstroms resolution.
SJR_lMCP57705@WP_126967209@Halomicrobium_mukohataei	2	c4uznA_.2.pdb	0.376	29	12	61	2.46	PDB header: hydrolase	Chain: A: PDB Molecule: endo-beta-1,4-glucanase (celulase b);	PDBTitle: the native structure of the family 46 carbohydrate-binding2 module (cbm46) of endo-beta-1,4-glucanase b (cel5b) from3 bacillus halodurans
SJR_lMCP57705@WP_126967209@Halomicrobium_mukohataei	3	c3zmnA_.3.pdb	0.33	24	7	80	2.26	PDB header: viral protein	Chain: A: PDB Molecule: vp17;	PDBTitle: vp17, a capsid protein of bacteriophage p23-77
# Job Description	Rank	Template/Model	Confidence	Sequence ID	Qstart	Qend	Resolution	Template Info
SJR_lMCP51589@WP_129755683@Haloarcula_hispanica	1	c4uznA_.1.pdb	0.944	27	92	144	2.46	PDB header: hydrolase	Chain: A: PDB Molecule: endo-beta-1,4-glucanase (celulase b);	PDBTitle: the native structure of the family 46 carbohydrate-binding2 module (cbm46) of endo-beta-1,4-glucanase b (cel5b) from3 bacillus halodurans
SJR_lMCP51589@WP_129755683@Haloarcula_hispanica	2	c3zmnA_.2.pdb	0.897	23	50	167	2.26	PDB header: viral protein	Chain: A: PDB Molecule: vp17;	PDBTitle: vp17, a capsid protein of bacteriophage p23-77
SJR_lMCP51589@WP_129755683@Haloarcula_hispanica	3	c6h9cA_.3.pdb	0.766	16	106	208	3.74	PDB header: virus	Chain: A: PDB Molecule: vp4;	PDBTitle: cryo-em structure of archaeal extremophilic internal membrane-2 containing haloarcula californiae icosahedral virus 1 (hciv-1) at3 3.74 angstroms resolution.
SJR_lMCP51589@WP_129755683@Haloarcula_hispanica	4	c3zn5D_.4.pdb	0.675	23	3	63	2.36	PDB header: viral protein	Chain: D: PDB Molecule: vp16;	PDBTitle: vp16, a capsid protein of bacteriophage p23-77 (vp16-virus-derived)
# Job Description	Rank	Template/Model	Confidence	Sequence ID	Qstart	Qend	Resolution	Template Info
1714377@ALE15304@Bottlenose_dolphin_adenovirus_1	1	c2bviK_.1.pdb	1	71	6	937	10.00	PDB header: virus	Chain: K: PDB Molecule: hexon protein;	PDBTitle: the quasi-atomic model of human adenovirus type 52 capsid (part 2)
1714377@ALE15304@Bottlenose_dolphin_adenovirus_1	2	c3zifD_.2.pdb	1	68	7	940	4.50	PDB header: virus	Chain: D: PDB Molecule: hexon protein;	PDBTitle: cryo-em structures of two intermediates provide insight into2 adenovirus assembly and disassembly
1714377@ALE15304@Bottlenose_dolphin_adenovirus_1	3	c2inyA_.3.pdb	1	51	2	940	3.90	PDB header: viral protein	Chain: A: PDB Molecule: hexon protein;	PDBTitle: nanoporous crystals of chicken embryo lethal orphan (celo) adenovirus2 major coat protein, hexon
1714377@ALE15304@Bottlenose_dolphin_adenovirus_1	4	d1p30a1.4.pdb	1	67	6	619	2.50	PDB header: viral protein	Chain: A: PDB Molecule: hexon protein;	PDBTitle: refinement of adenovirus type 5 hexon with cns
1714377@ALE15304@Bottlenose_dolphin_adenovirus_1	5	d1p2za1.5.pdb	1	67	6	617	2.20	PDB header: viral protein	Chain: A: PDB Molecule: hexon protein;	PDBTitle: refinement of adenovirus type 2 hexon with cns
# Job Description	Rank	Template/Model	Confidence	Sequence ID	Qstart	Qend	Resolution	Template Info
SJR_lMCP_1930763@WP_114314095@V17@Thermus_caldifontis	1	c3zmnA_.1.pdb	1	74	44	276	2.26	PDB header: viral protein	Chain: A: PDB Molecule: vp17;	PDBTitle: vp17, a capsid protein of bacteriophage p23-77
# Job Description	Rank	Template/Model	Confidence	Sequence ID	Qstart	Qend	Resolution	Template Info
SJR_lMCP_1735722@YP_009272840@VP7@Haloarcula_californiae_icosahedral_virus_1	1	c6h9cD_.1.pdb	1	100	3	176	3.74	PDB header: virus	Chain: D: PDB Molecule: vp7;	PDBTitle: cryo-em structure of archaeal extremophilic internal membrane-2 containing haloarcula californiae icosahedral virus 1 (hciv-1) at3 3.74 angstroms resolution.
# Job Description	Rank	Template/Model	Confidence	Sequence ID	Qstart	Qend	Resolution	Template Info
2023716@ASQ41214@Flavobacterium_phage_FLiP	1	c5oacG_.1.pdb	1	100	1	310	4.00	PDB header: virus	Chain: G: PDB Molecule: major capsid protein;	PDBTitle: flip major capsid protein
# Job Description	Rank	Template/Model	Confidence	Sequence ID	Qstart	Qend	Resolution	Template Info
SJR_sMCP353800@WP_049952267@Halostagnicola_larsenii	1	c3zn5D_.1.pdb	0.975	21	50	149	2.36	PDB header: viral protein	Chain: D: PDB Molecule: vp16;	PDBTitle: vp16, a capsid protein of bacteriophage p23-77 (vp16-virus-derived)
SJR_sMCP353800@WP_049952267@Halostagnicola_larsenii	2	c6h9cD_.2.pdb	0.966	26	15	72	3.74	PDB header: virus	Chain: D: PDB Molecule: vp7;	PDBTitle: cryo-em structure of archaeal extremophilic internal membrane-2 containing haloarcula californiae icosahedral virus 1 (hciv-1) at3 3.74 angstroms resolution.
# Job Description	Rank	Template/Model	Confidence	Sequence ID	Qstart	Qend	Resolution	Template Info
1788434@YP_009272884@Bat_mastadenovirus_WIV12	1	c2inyA_.1.pdb	1	50	2	914	3.90	PDB header: viral protein	Chain: A: PDB Molecule: hexon protein;	PDBTitle: nanoporous crystals of chicken embryo lethal orphan (celo) adenovirus2 major coat protein, hexon
1788434@YP_009272884@Bat_mastadenovirus_WIV12	2	c2bviK_.2.pdb	1	68	6	911	10.00	PDB header: virus	Chain: K: PDB Molecule: hexon protein;	PDBTitle: the quasi-atomic model of human adenovirus type 52 capsid (part 2)
1788434@YP_009272884@Bat_mastadenovirus_WIV12	3	c3zifD_.3.pdb	1	70	7	914	4.50	PDB header: virus	Chain: D: PDB Molecule: hexon protein;	PDBTitle: cryo-em structures of two intermediates provide insight into2 adenovirus assembly and disassembly
1788434@YP_009272884@Bat_mastadenovirus_WIV12	4	d1p2za1.4.pdb	1	67	6	598	2.20	PDB header: viral protein	Chain: A: PDB Molecule: hexon protein;	PDBTitle: refinement of adenovirus type 2 hexon with cns
1788434@YP_009272884@Bat_mastadenovirus_WIV12	5	d1p30a1.5.pdb	1	65	6	600	2.50	PDB header: viral protein	Chain: A: PDB Molecule: hexon protein;	PDBTitle: refinement of adenovirus type 5 hexon with cns
# Job Description	Rank	Template/Model	Confidence	Sequence ID	Qstart	Qend	Resolution	Template Info
SJR_lMCP_453847@WP_049970565@VP7@Haladaptatus_cibarius	1	c6h9cD_.1.pdb	1	52	5	176	3.74	PDB header: virus	Chain: D: PDB Molecule: vp7;	PDBTitle: cryo-em structure of archaeal extremophilic internal membrane-2 containing haloarcula californiae icosahedral virus 1 (hciv-1) at3 3.74 angstroms resolution.
# Job Description	Rank	Template/Model	Confidence	Sequence ID	Qstart	Qend	Resolution	Template Info
874272@YP_009051662@Lizard_adenovirus_2	1	c2inyA_.1.pdb	1	53	3	907	3.90	PDB header: viral protein	Chain: A: PDB Molecule: hexon protein;	PDBTitle: nanoporous crystals of chicken embryo lethal orphan (celo) adenovirus2 major coat protein, hexon
874272@YP_009051662@Lizard_adenovirus_2	2	c2bviK_.2.pdb	1	53	1	904	10.00	PDB header: virus	Chain: K: PDB Molecule: hexon protein;	PDBTitle: the quasi-atomic model of human adenovirus type 52 capsid (part 2)
874272@YP_009051662@Lizard_adenovirus_2	3	c3zifD_.3.pdb	1	54	2	907	4.50	PDB header: virus	Chain: D: PDB Molecule: hexon protein;	PDBTitle: cryo-em structures of two intermediates provide insight into2 adenovirus assembly and disassembly
874272@YP_009051662@Lizard_adenovirus_2	4	d1p30a1.4.pdb	1	52	1	584	2.50	PDB header: viral protein	Chain: A: PDB Molecule: hexon protein;	PDBTitle: refinement of adenovirus type 5 hexon with cns
874272@YP_009051662@Lizard_adenovirus_2	5	d1p2za1.5.pdb	1	51	1	582	2.20	PDB header: viral protein	Chain: A: PDB Molecule: hexon protein;	PDBTitle: refinement of adenovirus type 2 hexon with cns
# Job Description	Rank	Template/Model	Confidence	Sequence ID	Qstart	Qend	Resolution	Template Info
SJR_sMCP_326574@YP_271882@VP4@Haloarcula_hispanica_virus_SH1	1	c6h9cA_.1.pdb	1	86	4	232	3.74	PDB header: virus	Chain: A: PDB Molecule: vp4;	PDBTitle: cryo-em structure of archaeal extremophilic internal membrane-2 containing haloarcula californiae icosahedral virus 1 (hciv-1) at3 3.74 angstroms resolution.
# Job Description	Rank	Template/Model	Confidence	Sequence ID	Qstart	Qend	Resolution	Template Info
SJR_sMCP_1714273@NP_777331@V16@Thermus_virus_IN93	1	c3zn5D_.1.pdb	1	80	2	168	2.36	PDB header: viral protein	Chain: D: PDB Molecule: vp16;	PDBTitle: vp16, a capsid protein of bacteriophage p23-77 (vp16-virus-derived)
# Job Description	Rank	Template/Model	Confidence	Sequence ID	Qstart	Qend	Resolution	Template Info
110164@WP_062372759@Thermococcus_guaymasensis_M	1	c2bbdA_.1.pdb	1	23	19	305	2.04	PDB header: viral protein	Chain: A: PDB Molecule: coat protein;	PDBTitle: crystal structure of the stiv mcp
